# Supplementary material for: Atomic-level insights into the high intrinsic thermostability of individual anatase TiO2 nanocrystals through surface-locking effects
Source: Nat Commun. 2026 May 20;17:6658. doi: 10.1038/s41467-026-73332-5 (PMC13381851; doi:10.1038/s41467-026-73332-5)
Supplement: Supplementary file 7 — Source Data [file 41467_2026_73332_MOESM7_ESM.zip]

Archive with 6 entries (5 files):
- Source Data/
- Source Data/Fig. 5e.xlsx
- Source Data/SFig. 1e.xlsx
- Source Data/SFig. 2.xlsx
- Source Data/SFig. 3.xlsx
- Source Data/SFig. 4.xlsx
