# Supplementary material for: Atomic-level insights into the high intrinsic thermostability of individual anatase TiO2 nanocrystals through surface-locking effects
Source: Nat Commun. 2026 May 20;17:6658. doi: 10.1038/s41467-026-73332-5 (PMC13381851; doi:10.1038/s41467-026-73332-5)
Supplement: Supplementary file 7 — Source Data [file 41467_2026_73332_MOESM7_ESM.zip › Source Data/Fig. 5e.xlsx]

## Sheet: figure 5e
			time/s	decreased atomic number in area 1	increased atomic number in area 2	increased atomic number in area 3
			0	0	0	0
			2.5	23	9	11
			4.5	75	9	8
			9.5	86	20	6
