# Supplementary material for: Atomic-level insights into the high intrinsic thermostability of individual anatase TiO2 nanocrystals through surface-locking effects
Source: Nat Commun. 2026 May 20;17:6658. doi: 10.1038/s41467-026-73332-5 (PMC13381851; doi:10.1038/s41467-026-73332-5)
Supplement: Supplementary file 7 — Source Data [file 41467_2026_73332_MOESM7_ESM.zip › Source Data/SFig. 1e.xlsx]

## Sheet: Supplementary Fig. 1e
-0.4794	0
-0.4744	0
-0.4694	0
-0.4644	0
-0.4594	0
-0.4544	0
-0.4494	0
-0.4444	0
-0.4394	0
-0.4344	0
-0.4294	0
-0.4244	0
-0.4194	0
-0.4144	0
-0.4094	0
-0.4044	0
-0.3994	0
-0.3944	0
-0.3894	0
-0.3844	0
-0.3794	0
-0.3744	0
-0.3694	0
-0.3644	0
-0.3594	0
-0.3544	0
-0.3494	0
-0.3444	0
-0.3394	0
-0.3344	0
-0.3294	0
-0.3244	0
-0.3194	0
-0.3144	0
-0.3094	0
-0.3044	0
-0.2994	0
-0.2944	0
-0.2894	0
-0.2844	0
-0.2794	0
-0.2744	0
-0.2694	0
-0.2644	0
-0.2594	0
-0.2544	0
-0.2494	0
-0.2444	0
-0.2394	0
-0.2344	0
-0.2294	0
-0.2244	0
-0.2194	0
-0.2144	0
-0.2094	0
-0.2044	0
-0.1994	0
-0.1944	0
-0.1894	0
-0.1844	0
-0.1794	0
-0.1744	0
-0.1694	0
-0.1644	0
-0.1594	0
-0.1544	0
-0.1494	0
-0.1444	0
-0.1394	0
-0.1344	0
-0.1294	0
-0.1244	0
-0.1194	0
-0.1144	0
-0.1094	0
-0.1044	0
-0.0994	0
-0.0944	0
-0.0894	0
-0.0844	0
-0.0794	0
-0.0744	0
-0.0694	0
-0.0644	0
-0.0594	0
-0.0544	0
-0.0494	0
-0.0444	0
-0.0394	0
-0.0344	0
-0.0294	0
-0.0244	0
-0.0194	0
-0.0144	0
-0.0094	0
-0.0044	0
0.0006	0
0.0056	0
0.0106	0
0.0156	0
0.0206	0
0.0256	0
0.0306	0
0.0356	0
0.0406	0
0.0456	0
0.0506	0
0.0556	0
0.0606	0
0.0656	0
0.0706	0
0.0756	0
0.0806	0
0.0856	0
0.0906	0
0.0956	0
0.1006	0
0.1056	0
0.1106	0
0.1156	0
0.1206	0
0.1256	0
0.1306	0
0.1356	0
0.1406	0
0.1456	0
0.1506	3
0.1556	8
0.1606	2
0.1656	2
0.1706	3
0.1756	1
0.1806	3
0.1856	1
0.1906	3
0.1956	2
0.2006	6
0.2056	6
0.2106	4
0.2156	1
0.2206	3
0.2256	5
0.2306	4
0.2356	6
0.2406	4
0.2456	3
0.2506	2
0.2556	6
0.2606	2
0.2656	3
0.2706	9
0.2756	6
0.2806	8
0.2856	7
0.2906	9
0.2956	11
0.3006	9
0.3056	11
0.3106	9
0.3156	13
0.3206	10
0.3256	14
0.3306	18
0.3356	17
0.3406	17
0.3456	13
0.3506	24
0.3556	29
0.3606	34
0.3656	28
0.3706	24
0.3756	28
0.3806	30
0.3856	40
0.3906	45
0.3956	41
0.4006	35
0.4056	33
0.4106	41
0.4156	43
0.4206	38
0.4256	34
0.4306	35
0.4356	49
0.4406	47
0.4456	36
0.4506	42
0.4556	49
0.4606	47
0.4656	50
0.4706	45
0.4756	51
0.4806	51
0.4856	59
0.4906	62
0.4956	68
0.5006	60
0.5056	94
0.5106	88
0.5156	88
0.5206	89
0.5256	90
0.5306	85
0.5356	74
0.5406	79
0.5456	60
0.5506	50
0.5556	46
0.5606	30
0.5656	29
0.5706	15
0.5756	17
0.5806	10
0.5856	8
0.5906	5
0.5956	6
0.6006	8
0.6056	3
0.6106	0
0.6156	1
0.6206	1
0.6256	1
0.6306	3
0.6356	1
0.6406	3
0.6456	3
0.6506	0
0.6556	2
0.6606	1
0.6656	0
0.6706	3
0.6756	1
0.6806	3
0.6856	0
0.6906	4
0.6956	2
0.7006	1
0.7056	2
0.7106	2
0.7156	0
0.7206	2
0.7256	0
0.7306	3
0.7356	1
0.7406	1
0.7456	2
0.7506	0
0.7556	1
0.7606	1
0.7656	0
0.7706	3
0.7756	0
0.7806	3
0.7856	1
0.7906	4
0.7956	3
0.8006	0
0.8056	1
0.8106	2
0.8156	1
0.8206	0
0.8256	0
0.8306	1
0.8356	1
0.8406	1
0.8456	1
0.8506	0
0.8556	0
0.8606	0
0.8656	2
0.8706	2
0.8756	1
0.8806	2
0.8856	1
0.8906	4
0.8956	0
0.9006	1
0.9056	2
0.9106	0
0.9156	3
0.9206	3
0.9256	7
0.9306	4
0.9356	0
0.9406	1
0.9456	4
0.9506	4
0.9556	2
0.9606	2
0.9656	0
0.9706	0
0.9756	5
0.9806	2
0.9856	1
0.9906	7
0.9956	5
1.0006	2
1.0056	3
1.0106	1
1.0156	1
1.0206	3
1.0256	2
1.0306	3
1.0356	3
1.0406	3
1.0456	2
1.0506	5
1.0556	0
1.0606	3
1.0656	3
1.0706	5
1.0756	1
1.0806	2
1.0856	1
1.0906	3
1.0956	1
1.1006	1
1.1056	1
1.1106	2
1.1156	0
1.1206	2
1.1256	0
1.1306	0
1.1356	1
1.1406	1
1.1456	1
1.1506	0
1.1556	1
1.1606	2
1.1656	0
1.1706	1
1.1756	2
1.1806	1
1.1856	1
1.1906	2
1.1956	1
1.2006	0
1.2056	1
1.2106	0
1.2156	2
1.2206	1
1.2256	2
1.2306	0
1.2356	3
1.2406	0
1.2456	0
1.2506	1
1.2556	1
1.2606	2
1.2656	0
1.2706	0
1.2756	0
1.2806	3
1.2856	2
1.2906	1
1.2956	4
1.3006	1
1.3056	0
1.3106	0
1.3156	0
1.3206	1
1.3256	0
1.3306	1
1.3356	2
1.3406	1
1.3456	1
1.3506	1
1.3556	0
1.3606	1
1.3656	2
1.3706	2
1.3756	1
1.3806	1
1.3856	2
1.3906	2
1.3956	3
1.4006	0
1.4056	0
1.4106	2
1.4156	2
1.4206	1
1.4256	0
1.4306	0
1.4356	2
1.4406	0
1.4456	0
1.4506	0
1.4556	2
1.4606	0
1.4656	2
1.4706	1
1.4756	0
1.4806	3
1.4856	2
1.4906	0
1.4956	2
1.5006	2
1.5056	1
1.5106	0
1.5156	3
1.5206	1
1.5256	0
1.5306	0
1.5356	2
1.5406	2
1.5456	1
1.5506	0
1.5556	1
1.5606	2
1.5656	0
1.5706	1
1.5756	1
1.5806	1
1.5856	3
1.5906	1
1.5956	1
1.6006	1
1.6056	2
1.6106	1
1.6156	1
1.6206	0
1.6256	1
1.6306	1
1.6356	2
1.6406	0
1.6456	3
1.6506	1
1.6556	1
1.6606	3
1.6656	4
1.6706	3
1.6756	2
1.6806	2
1.6856	1
1.6906	4
1.6956	3
1.7006	2
1.7056	0
1.7106	1
1.7156	2
1.7206	1
1.7256	2
1.7306	1
1.7356	2
1.7406	1
1.7456	2
1.7506	3
1.7556	2
1.7606	3
1.7656	0
1.7706	3
1.7756	0
1.7806	2
1.7856	0
1.7906	4
1.7956	2
1.8006	3
1.8056	1
1.8106	2
1.8156	0
1.8206	2
1.8256	1
1.8306	2
1.8356	0
1.8406	1
1.8456	1
1.8506	1
1.8556	2
1.8606	2
1.8656	0
1.8706	1
1.8756	2
1.8806	4
1.8856	1
1.8906	2
1.8956	0
1.9006	0
1.9056	1
1.9106	1
1.9156	0
1.9206	0
1.9256	1
1.9306	2
1.9356	0
1.9406	2
1.9456	1
1.9506	1
1.9556	1
1.9606	0
1.9656	1
1.9706	2
1.9756	2
1.9806	0
1.9856	1
1.9906	0
1.9956	1
2.0006	1
2.0056	0
2.0106	3
2.0156	1
2.0206	1
2.0256	0
2.0306	0
2.0356	0
2.0406	1
2.0456	0
2.0506	0
2.0556	0
2.0606	0
2.0656	1
2.0706	0
2.0756	1
2.0806	0
2.0856	0
2.0906	0
2.0956	1
2.1006	0
2.1056	0
2.1106	3
2.1156	0
2.1206	2
2.1256	1
2.1306	1
2.1356	0
2.1406	0
2.1456	2
2.1506	1
2.1556	2
2.1606	0
2.1656	2
2.1706	0
2.1756	1
2.1806	2
2.1856	0
2.1906	3
2.1956	0
2.2006	1
2.2056	1
2.2106	3
2.2156	2
2.2206	0
2.2256	2
2.2306	0
2.2356	0
2.2406	0
2.2456	2
2.2506	0
2.2556	1
2.2606	0
2.2656	2
2.2706	0
2.2756	1
2.2806	0
2.2856	1
2.2906	0
2.2956	2
2.3006	1
2.3056	1
2.3106	0
2.3156	1
2.3206	0
2.3256	0
2.3306	2
2.3356	0
2.3406	1
2.3456	0
2.3506	1
2.3556	1
2.3606	0
2.3656	1
2.3706	2
2.3756	1
2.3806	2
2.3856	1
2.3906	1
2.3956	0
2.4006	1
2.4056	0
2.4106	0
2.4156	2
2.4206	1
2.4256	2
2.4306	2
2.4356	1
2.4406	0
2.4456	0
2.4506	0
2.4556	0
2.4606	0
2.4656	2
2.4706	1
2.4756	2
2.4806	0
2.4856	0
2.4906	2
2.4956	0
2.5006	0
2.5056	0
2.5106	2
2.5156	1
2.5206	1
2.5256	1
2.5306	0
2.5356	0
2.5406	1
2.5456	1
2.5506	0
2.5556	2
2.5606	2
2.5656	1
2.5706	1
2.5756	2
2.5806	1
2.5856	0
2.5906	1
2.5956	0
2.6006	0
2.6056	0
2.6106	1
2.6156	2
2.6206	2
2.6256	1
2.6306	0
2.6356	2
2.6406	1
2.6456	0
2.6506	3
2.6556	0
2.6606	1
2.6656	3
2.6706	0
2.6756	0
2.6806	2
2.6856	2
2.6906	2
2.6956	0
2.7006	3
2.7056	1
2.7106	2
2.7156	0
2.7206	0
2.7256	1
2.7306	0
2.7356	2
2.7406	1
2.7456	2
2.7506	0
2.7556	1
2.7606	0
2.7656	2
2.7706	0
2.7756	2
2.7806	5
2.7856	3
2.7906	2
2.7956	1
2.8006	0
2.8056	2
2.8106	1
2.8156	2
2.8206	3
2.8256	2
2.8306	2
2.8356	0
2.8406	1
2.8456	1
2.8506	1
2.8556	1
2.8606	1
2.8656	2
2.8706	1
2.8756	0
2.8806	0
2.8856	0
2.8906	0
2.8956	1
2.9006	2
2.9056	1
2.9106	0
2.9156	1
2.9206	2
2.9256	1
2.9306	1
2.9356	1
2.9406	0
2.9456	0
2.9506	1
2.9556	2
2.9606	0
2.9656	0
2.9706	0
2.9756	1
2.9806	0
2.9856	0
2.9906	1
2.9956	0
3.0006	0
3.0056	0
3.0106	1
3.0156	0
3.0206	0
3.0256	0
3.0306	1
3.0356	0
3.0406	2
3.0456	1
3.0506	1
3.0556	0
3.0606	0
3.0656	0
3.0706	0
3.0756	0
3.0806	1
3.0856	0
3.0906	1
3.0956	0
3.1006	0
3.1056	2
3.1106	0
3.1156	2
3.1206	0
3.1256	1
3.1306	1
3.1356	0
3.1406	0
3.1456	1
3.1506	0
3.1556	0
3.1606	0
3.1656	0
3.1706	1
3.1756	2
3.1806	0
3.1856	0
3.1906	0
3.1956	0
3.2006	0
3.2056	2
3.2106	0
3.2156	1
3.2206	2
3.2256	0
3.2306	0
3.2356	0
3.2406	1
3.2456	0
3.2506	1
3.2556	1
3.2606	0
3.2656	0
3.2706	0
3.2756	0
3.2806	2
3.2856	2
3.2906	1
3.2956	0
3.3006	2
3.3056	0
3.3106	0
3.3156	1
3.3206	1
3.3256	0
3.3306	1
3.3356	1
3.3406	2
3.3456	0
3.3506	0
3.3556	0
3.3606	1
3.3656	0
3.3706	1
3.3756	0
3.3806	1
3.3856	0
3.3906	2
3.3956	1
3.4006	0
3.4056	1
3.4106	1
3.4156	1
3.4206	0
3.4256	0
3.4306	0
3.4356	0
3.4406	0
3.4456	0
3.4506	0
3.4556	1
3.4606	0
3.4656	1
3.4706	0
3.4756	0
3.4806	0
3.4856	1
3.4906	2
3.4956	1
3.5006	1
3.5056	1
3.5106	0
3.5156	0
3.5206	0
3.5256	0
3.5306	3
3.5356	0
3.5406	1
3.5456	1
3.5506	0
3.5556	0
3.5606	0
3.5656	0
3.5706	0
3.5756	1
3.5806	0
3.5856	0
3.5906	1
3.5956	2
3.6006	1
3.6056	0
3.6106	0
3.6156	1
3.6206	0
3.6256	1
3.6306	0
3.6356	1
3.6406	1
3.6456	1
3.6506	2
3.6556	2
3.6606	0
3.6656	1
3.6706	1
3.6756	0
3.6806	0
3.6856	1
3.6906	0
3.6956	0
3.7006	0
3.7056	3
3.7106	0
3.7156	1
3.7206	0
3.7256	1
3.7306	1
3.7356	1
3.7406	1
3.7456	1
3.7506	0
3.7556	0
3.7606	0
3.7656	3
3.7706	1
3.7756	0
3.7806	1
3.7856	0
3.7906	0
3.7956	1
3.8006	1
3.8056	0
3.8106	0
3.8156	1
3.8206	0
3.8256	1
3.8306	1
3.8356	0
3.8406	0
3.8456	2
3.8506	2
3.8556	0
3.8606	0
3.8656	0
3.8706	1
3.8756	1
3.8806	0
3.8856	2
3.8906	0
3.8956	0
3.9006	0
3.9056	0
3.9106	4
3.9156	0
3.9206	2
3.9256	1
3.9306	1
3.9356	0
3.9406	0
3.9456	1
3.9506	2
3.9556	0
3.9606	0
3.9656	0
3.9706	0
3.9756	1
3.9806	1
3.9856	1
3.9906	1
3.9956	2
4.0006	2
4.0056	1
4.0106	0
4.0156	0
4.0206	1
4.0256	0
4.0306	1
4.0356	1
4.0406	0
4.0456	1
4.0506	0
4.0556	1
4.0606	3
4.0656	0
4.0706	1
4.0756	0
4.0806	3
4.0856	1
4.0906	0
4.0956	3
4.1006	1
4.1056	0
4.1106	3
4.1156	0
4.1206	1
4.1256	0
4.1306	1
4.1356	1
4.1406	2
4.1456	0
4.1506	0
4.1556	1
4.1606	0
4.1656	1
4.1706	0
4.1756	2
4.1806	0
4.1856	0
4.1906	2
4.1956	1
4.2006	0
4.2056	1
4.2106	0
4.2156	0
4.2206	2
4.2256	1
4.2306	2
4.2356	3
4.2406	1
4.2456	1
4.2506	1
4.2556	3
4.2606	1
4.2656	1
4.2706	1
4.2756	3
4.2806	1
4.2856	2
4.2906	0
4.2956	0
4.3006	0
4.3056	4
4.3106	2
4.3156	0
4.3206	1
4.3256	1
4.3306	0
4.3356	1
4.3406	1
4.3456	1
4.3506	1
4.3556	1
4.3606	2
4.3656	0
4.3706	1
4.3756	3
4.3806	5
4.3856	4
4.3906	5
4.3956	1
4.4006	11
4.4056	13
4.4106	10
4.4156	11
4.4206	19
4.4256	18
4.4306	27
4.4356	26
4.4406	32
4.4456	23
4.4506	43
4.4556	51
4.4606	51
4.4656	65
4.4706	67
4.4756	70
4.4806	69
4.4856	95
4.4906	94
4.4956	115
4.5006	105
4.5056	106
4.5106	106
4.5156	109
4.5206	138
4.5256	156
4.5306	125
4.5356	123
4.5406	126
4.5456	127
4.5506	123
4.5556	106
4.5606	114
4.5656	105
4.5706	107
4.5756	89
4.5806	67
4.5856	82
4.5906	60
4.5956	45
4.6006	39
4.6056	46
4.6106	29
4.6156	38
4.6206	18
4.6256	17
4.6306	21
4.6356	18
4.6406	7
4.6456	5
4.6506	8
4.6556	7
4.6606	8
4.6656	5
4.6706	3
4.6756	3
4.6806	1
4.6856	1
4.6906	0
4.6956	4
4.7006	1
4.7056	1
4.7106	0
4.7156	1
4.7206	0
4.7256	0
4.7306	1
4.7356	1
4.7406	1
4.7456	0
4.7506	1
4.7556	0
4.7606	1
4.7656	1
4.7706	0
4.7756	1
4.7806	0
4.7856	1
4.7906	1
4.7956	1
4.8006	2
4.8056	2
4.8106	0
4.8156	1
4.8206	2
4.8256	2
4.8306	0
4.8356	3
4.8406	5
4.8456	6
4.8506	3
4.8556	2
4.8606	4
4.8656	10
4.8706	6
4.8756	5
4.8806	9
4.8856	9
4.8906	16
4.8956	7
4.9006	9
4.9056	5
4.9106	13
4.9156	13
4.9206	17
4.9256	16
4.9306	11
4.9356	10
4.9406	19
4.9456	16
4.9506	16
4.9556	13
4.9606	12
4.9656	22
4.9706	10
4.9756	12
4.9806	18
4.9856	13
4.9906	12
4.9956	22
5.0006	8
5.0056	10
5.0106	14
5.0156	9
5.0206	6
5.0256	9
5.0306	7
5.0356	1
5.0406	3
5.0456	5
5.0506	11
5.0556	4
5.0606	3
5.0656	2
5.0706	2
5.0756	2
5.0806	0
5.0856	1
5.0906	0
5.0956	2
5.1006	1
5.1056	2
5.1106	0
5.1156	1
5.1206	0
5.1256	0
5.1306	0
5.1356	0
5.1406	0
5.1456	0
5.1506	1
5.1556	0
5.1606	2
5.1656	0
5.1706	2
5.1756	0
5.1806	2
5.1856	0
5.1906	0
5.1956	2
5.2006	0
5.2056	0
5.2106	0
5.2156	0
5.2206	1
5.2256	0
5.2306	0
5.2356	0
5.2406	0
5.2456	0
5.2506	0
5.2556	0
5.2606	1
5.2656	0
5.2706	1
5.2756	0
5.2806	0
5.2856	1
5.2906	0
5.2956	0
5.3006	0
5.3056	0
5.3106	1
5.3156	0
5.3206	0
5.3256	0
5.3306	0
5.3356	0
5.3406	1
5.3456	0
5.3506	0
5.3556	0
5.3606	0
5.3656	1
5.3706	0
5.3756	1
5.3806	1
5.3856	0
5.3906	0
5.3956	2
5.4006	0
5.4056	1
5.4106	1
5.4156	0
5.4206	0
5.4256	0
5.4306	0
5.4356	0
5.4406	1
5.4456	0
5.4506	0
5.4556	0
5.4606	1
5.4656	0
5.4706	1
5.4756	0
5.4806	0
5.4856	0
5.4906	0
5.4956	0
5.5006	1
5.5056	0
5.5106	1
5.5156	0
5.5206	0
5.5256	0
5.5306	0
5.5356	0
5.5406	0
5.5456	0
5.5506	1
5.5556	0
5.5606	0
5.5656	0
5.5706	0
5.5756	0
5.5806	1
5.5856	0
5.5906	0
5.5956	0
5.6006	0
5.6056	0
5.6106	1
5.6156	0
5.6206	1
5.6256	0
5.6306	0
5.6356	0
5.6406	0
5.6456	0
5.6506	0
5.6556	0
5.6606	1
5.6656	0
5.6706	0
5.6756	2
5.6806	0
5.6856	0
5.6906	0
5.6956	0
5.7006	0
5.7056	1
5.7106	0
5.7156	0
5.7206	0
5.7256	0
5.7306	0
5.7356	1
5.7406	0
5.7456	0
5.7506	0
5.7556	0
5.7606	1
5.7656	0
5.7706	1
5.7756	1
5.7806	0
5.7856	0
5.7906	0
5.7956	0
5.8006	1
5.8056	0
5.8106	1
5.8156	0
5.8206	0
5.8256	0
5.8306	0
5.8356	0
5.8406	1
5.8456	1
5.8506	1
5.8556	0
5.8606	1
5.8656	0
5.8706	0
5.8756	0
5.8806	1
5.8856	0
5.8906	0
5.8956	1
5.9006	1
5.9056	0
5.9106	0
5.9156	1
5.9206	1
5.9256	0
5.9306	0
5.9356	0
5.9406	2
5.9456	0
5.9506	1
5.9556	0
5.9606	0
5.9656	0
5.9706	0
5.9756	0
5.9806	2
5.9856	1
5.9906	1
5.9956	1
6.0006	0
6.0056	0
6.0106	0
6.0156	1
6.0206	0
6.0256	1
6.0306	1
6.0356	0
6.0406	0
6.0456	0
6.0506	0
6.0556	1
6.0606	0
6.0656	0
6.0706	0
6.0756	1
6.0806	0
6.0856	1
6.0906	0
6.0956	0
6.1006	1
6.1056	0
6.1106	0
6.1156	0
6.1206	2
6.1256	2
6.1306	0
6.1356	0
6.1406	0
6.1456	0
6.1506	1
6.1556	1
6.1606	0
6.1656	0
6.1706	0
6.1756	0
6.1806	0
6.1856	2
6.1906	0
6.1956	0
6.2006	0
6.2056	0
6.2106	0
6.2156	0
6.2206	0
6.2256	0
6.2306	0
6.2356	0
6.2406	1
6.2456	1
6.2506	1
6.2556	0
6.2606	0
6.2656	1
6.2706	0
6.2756	1
6.2806	2
6.2856	1
6.2906	0
6.2956	1
6.3006	0
6.3056	1
6.3106	0
6.3156	0
6.3206	0
6.3256	1
6.3306	0
6.3356	0
6.3406	0
6.3456	0
6.3506	1
6.3556	0
6.3606	0
6.3656	0
6.3706	0
6.3756	0
6.3806	0
6.3856	1
6.3906	0
6.3956	2
6.4006	1
6.4056	0
6.4106	0
6.4156	1
6.4206	0
6.4256	0
6.4306	1
6.4356	2
6.4406	1
6.4456	0
6.4506	0
6.4556	0
6.4606	1
6.4656	0
6.4706	1
6.4756	0
6.4806	1
6.4856	1
6.4906	1
6.4956	0
6.5006	0
6.5056	0
6.5106	0
6.5156	2
6.5206	0
6.5256	0
6.5306	0
6.5356	0
6.5406	0
6.5456	1
6.5506	2
6.5556	0
6.5606	1
6.5656	0
6.5706	0
6.5756	1
6.5806	0
6.5856	0
6.5906	1
6.5956	1
6.6006	0
6.6056	0
6.6106	0
6.6156	0
6.6206	0
6.6256	0
6.6306	1
6.6356	0
6.6406	0
6.6456	0
6.6506	0
6.6556	0
6.6606	1
6.6656	1
6.6706	0
6.6756	0
6.6806	0
6.6856	1
6.6906	0
6.6956	0
6.7006	2
6.7056	0
6.7106	1
6.7156	0
6.7206	1
6.7256	0
6.7306	1
6.7356	0
6.7406	0
6.7456	0
6.7506	0
6.7556	0
6.7606	1
6.7656	0
6.7706	1
6.7756	0
6.7806	0
6.7856	0
6.7906	0
6.7956	0
6.8006	0
6.8056	0
6.8106	1
6.8156	0
6.8206	0
6.8256	0
6.8306	0
6.8356	0
6.8406	0
6.8456	0
6.8506	1
6.8556	0
6.8606	0
6.8656	0
6.8706	0
6.8756	0
6.8806	1
6.8856	0
6.8906	0
6.8956	0
6.9006	0
6.9056	0
6.9106	0
6.9156	0
6.9206	2
6.9256	0
6.9306	0
6.9356	0
6.9406	1
6.9456	0
6.9506	0
6.9556	0
6.9606	0
6.9656	0
6.9706	3
6.9756	0
6.9806	0
6.9856	0
6.9906	1
6.9956	0
7.0006	1
7.0056	1
7.0106	0
7.0156	0
7.0206	0
7.0256	0
7.0306	1
7.0356	0
7.0406	0
7.0456	0
7.0506	1
7.0556	1
7.0606	0
7.0656	0
7.0706	1
7.0756	1
7.0806	0
7.0856	0
7.0906	0
7.0956	0
7.1006	2
7.1056	1
7.1106	0
7.1156	0
7.1206	0
7.1256	0
7.1306	0
7.1356	0
7.1406	0
7.1456	0
7.1506	1
7.1556	0
7.1606	0
7.1656	1
7.1706	0
7.1756	0
7.1806	0
7.1856	0
7.1906	0
7.1956	0
7.2006	0
7.2056	0
7.2106	0
7.2156	0
7.2206	0
7.2256	0
7.2306	0
7.2356	0
7.2406	0
7.2456	0
7.2506	1
7.2556	0
7.2606	1
7.2656	0
7.2706	0
7.2756	0
7.2806	1
7.2856	0
7.2906	0
7.2956	0
7.3006	0
7.3056	0
7.3106	0
7.3156	0
7.3206	0
7.3256	0
7.3306	0
7.3356	0
7.3406	0
7.3456	1
7.3506	0
7.3556	0
7.3606	0
7.3656	0
7.3706	0
7.3756	0
7.3806	1
7.3856	0
7.3906	0
7.3956	0
7.4006	0
7.4056	0
7.4106	0
7.4156	0
7.4206	0
7.4256	0
7.4306	0
7.4356	0
7.4406	0
7.4456	0
7.4506	0
7.4556	0
7.4606	0
7.4656	1
7.4706	0
7.4756	0
7.4806	0
7.4856	0
7.4906	0
7.4956	0
7.5006	1
7.5056	0
7.5106	1
7.5156	0
7.5206	1
7.5256	1
7.5306	0
7.5356	0
7.5406	1
7.5456	0
7.5506	0
7.5556	0
7.5606	0
7.5656	0
7.5706	0
7.5756	0
7.5806	0
7.5856	0
7.5906	0
7.5956	0
7.6006	1
7.6056	1
7.6106	0
7.6156	1
7.6206	0
7.6256	1
7.6306	0
7.6356	0
7.6406	0
7.6456	0
7.6506	0
7.6556	0
7.6606	0
7.6656	2
7.6706	0
7.6756	1
7.6806	1
7.6856	1
7.6906	0
7.6956	0
7.7006	0
7.7056	0
7.7106	0
7.7156	0
7.7206	1
7.7256	0
7.7306	0
7.7356	1
7.7406	0
7.7456	0
7.7506	0
7.7556	1
7.7606	0
7.7656	0
7.7706	0
7.7756	0
7.7806	0
7.7856	0
7.7906	0
7.7956	0
7.8006	0
7.8056	0
7.8106	0
7.8156	0
7.8206	0
7.8256	0
7.8306	0
7.8356	0
7.8406	0
7.8456	0
7.8506	0
7.8556	0
7.8606	1
7.8656	0
7.8706	0
7.8756	0
7.8806	0
7.8856	0
7.8906	0
7.8956	0
7.9006	0
7.9056	0
7.9106	2
7.9156	2
7.9206	1
7.9256	3
7.9306	2
7.9356	5
7.9406	4
7.9456	4
7.9506	2
7.9556	2
7.9606	4
7.9656	5
7.9706	3
7.9756	6
7.9806	5
7.9856	6
7.9906	2
7.9956	2
8.0006	3
8.0056	10
8.0106	10
8.0156	7
8.0206	10
8.0256	9
8.0306	5
8.0356	9
8.0406	10
8.0456	8
8.0506	12
8.0556	15
8.0606	7
8.0656	9
8.0706	8
8.0756	11
8.0806	13
8.0856	10
8.0906	5
8.0956	7
8.1006	9
8.1056	4
8.1106	13
8.1156	3
8.1206	10
8.1256	7
8.1306	6
8.1356	7
8.1406	8
8.1456	6
8.1506	4
8.1556	1
8.1606	2
8.1656	6
8.1706	2
8.1756	4
8.1806	0
8.1856	4
8.1906	3
8.1956	0
8.2006	2
8.2056	0
8.2106	0
8.2156	1
8.2206	1
8.2256	1
8.2306	0
8.2356	0
8.2406	1
8.2456	0
8.2506	0
8.2556	0
8.2606	0
8.2656	0
8.2706	0
8.2756	0
8.2806	0
8.2856	0
8.2906	1
8.2956	0
8.3006	0
8.3056	1
8.3106	0
8.3156	0
8.3206	0
8.3256	0
8.3306	0
8.3356	0
8.3406	0
8.3456	0
8.3506	1
8.3556	0
8.3606	0
8.3656	1
8.3706	0
8.3756	0
8.3806	0
8.3856	0
8.3906	0
8.3956	0
8.4006	0
8.4056	0
8.4106	1
8.4156	0
8.4206	0
8.4256	0
8.4306	0
8.4356	0
8.4406	0
8.4456	0
8.4506	0
8.4556	0
8.4606	0
8.4656	0
8.4706	0
8.4756	0
8.4806	1
8.4856	0
8.4906	0
8.4956	0
8.5006	0
8.5056	0
8.5106	1
8.5156	0
8.5206	0
8.5256	0
8.5306	1
8.5356	0
8.5406	1
8.5456	0
8.5506	0
8.5556	0
8.5606	0
8.5656	0
8.5706	1
8.5756	0
8.5806	0
8.5856	0
8.5906	0
8.5956	1
8.6006	0
8.6056	0
8.6106	0
8.6156	0
8.6206	0
8.6256	0
8.6306	1
8.6356	0
8.6406	0
8.6456	0
8.6506	0
8.6556	0
8.6606	0
8.6656	0
8.6706	0
8.6756	0
8.6806	0
8.6856	0
8.6906	0
8.6956	0
8.7006	0
8.7056	0
8.7106	0
8.7156	2
8.7206	1
8.7256	0
8.7306	1
8.7356	1
8.7406	2
8.7456	0
8.7506	1
8.7556	0
8.7606	0
8.7656	1
8.7706	1
8.7756	0
8.7806	1
8.7856	0
8.7906	0
8.7956	0
8.8006	0
8.8056	0
8.8106	1
8.8156	0
8.8206	1
8.8256	0
8.8306	0
8.8356	0
8.8406	0
8.8456	0
8.8506	1
8.8556	1
8.8606	0
8.8656	1
8.8706	2
8.8756	0
8.8806	0
8.8856	2
8.8906	2
8.8956	2
8.9006	1
8.9056	2
8.9106	1
8.9156	1
8.9206	0
8.9256	4
8.9306	2
8.9356	2
8.9406	2
8.9456	2
8.9506	1
8.9556	4
8.9606	0
8.9656	5
8.9706	4
8.9756	0
8.9806	2
8.9856	3
8.9906	2
8.9956	2
9.0006	1
9.0056	1
9.0106	3
9.0156	0
9.0206	2
9.0256	1
9.0306	1
9.0356	1
9.0406	1
9.0456	0
9.0506	1
9.0556	1
9.0606	0
9.0656	1
9.0706	0
9.0756	0
9.0806	0
9.0856	0
9.0906	0
9.0956	0
9.1006	0
9.1056	1
9.1106	0
9.1156	0
9.1206	1
9.1256	0
9.1306	0
9.1356	0
9.1406	0
9.1456	0
9.1506	0
9.1556	0
9.1606	0
9.1656	0
9.1706	0
9.1756	0
9.1806	0
9.1856	0
9.1906	1
9.1956	0
9.2006	0
9.2056	0
9.2106	0
9.2156	0
9.2206	0
9.2256	0
9.2306	0
9.2356	0
9.2406	0
9.2456	0
9.2506	0
9.2556	1
9.2606	0
9.2656	0
9.2706	0
9.2756	0
9.2806	0
9.2856	0
9.2906	0
9.2956	0
9.3006	0
9.3056	0
9.3106	0
9.3156	0
9.3206	0
9.3256	1
9.3306	0
9.3356	0
9.3406	0
9.3456	0
9.3506	0
9.3556	0
9.3606	0
9.3656	0
9.3706	0
9.3756	0
9.3806	0
9.3856	1
9.3906	0
9.3956	0
9.4006	1
9.4056	0
9.4106	0
9.4156	0
9.4206	0
9.4256	0
9.4306	0
9.4356	0
9.4406	1
9.4456	0
9.4506	0
9.4556	0
9.4606	0
9.4656	1
9.4706	1
9.4756	0
9.4806	0
9.4856	0
9.4906	0
9.4956	0
9.5006	0
9.5056	0
9.5106	0
9.5156	0
[truncated: 2,096 more rows]
