# Supplementary material for: Atomic-level insights into the high intrinsic thermostability of individual anatase TiO2 nanocrystals through surface-locking effects
Source: Nat Commun. 2026 May 20;17:6658. doi: 10.1038/s41467-026-73332-5 (PMC13381851; doi:10.1038/s41467-026-73332-5)
Supplement: Supplementary file 7 — Source Data [file 41467_2026_73332_MOESM7_ESM.zip › Source Data/SFig. 2.xlsx]

## Sheet: Supplementary Fig. 2 
1204	114591
1203	115375
1202	115093
1201	115656
1200	116581
1199	114802
1198	115545
1197	114952
1196	115013
1195	114812
1194	115184
1193	114540
1192	114520
1191	116118
1190	114561
1189	116832
1188	116470
1187	116249
1186	116219
1185	116008
1184	115194
1183	116329
1182	116721
1181	116279
1180	117606
1179	116118
1178	115244
1177	116128
1176	117284
1175	118249
1174	117807
1173	118158
1172	119937
1171	118651
1170	119153
1169	117264
1168	119525
1167	119304
1166	119324
1165	119485
1164	119093
1163	120229
1162	120852
1161	120379
1160	120098
1159	120390
1158	120912
1157	119214
1156	121425
1155	120520
1154	121515
1153	121515
1152	120601
1151	120319
1150	120289
1149	117947
1148	121716
1147	120158
1146	119043
1145	118952
1144	120993
1143	119957
1142	119143
1141	120852
1140	121937
1139	121384
1138	121083
1137	120349
1136	121143
1135	123133
1134	122229
1133	123033
1132	120671
1131	121746
1130	118952
1129	118832
1128	120962
1127	121887
1126	122410
1125	119726
1124	118771
1123	119565
1122	119817
1121	117676
1120	118581
1119	118751
1118	118621
1117	117535
1116	117153
1115	117626
1114	116380
1113	118751
1112	118952
1111	121113
1110	123495
1109	125294
1108	125947
1107	125314
1106	125284
1105	125173
1104	125163
1103	122972
1102	118460
1101	114540
1100	110179
1099	107626
1098	103797
1097	101827
1096	101013
1095	100440
1094	99565.8
1093	98792
1092	99666.3
1091	99173.9
1090	99294.5
1089	98922.6
1088	97837.2
1087	96993
1086	95535.8
1085	97194
1084	95998.1
1083	95907.6
1082	95887.5
1081	95093.6
1080	95957.9
1079	96480.5
1078	96570.9
1077	99063.3
1076	99435.2
1075	100792
1074	103566
1073	102511
1072	102340
1071	99827.1
1070	99585.9
1069	98872.4
1068	96651.3
1067	97696.5
1066	95947.8
1065	94108.7
1064	92902.7
1063	92822.3
1062	91525.8
1061	89475.6
1060	91535.9
1059	91847.4
1058	90932.8
1057	90239.4
1056	91324.8
1055	90008.2
1054	90681.6
1053	89646.4
1052	89726.8
1051	90782.1
1050	88912.8
1049	90400.2
1048	89867.5
1047	90963
1046	90118.8
1045	90390.1
1044	90339.9
1043	92812.2
1042	92038.4
1041	91556
1040	91646.4
1039	91726.8
1038	93003.2
1037	91596.2
1036	90440.4
1035	92852.4
1034	92329.8
1033	90038.4
1032	89344.9
1031	92118.8
1030	90993.1
1029	91003.2
1028	91686.6
1027	91103.7
1026	89817.3
1025	91174
1024	92711.7
1023	92581.1
1022	91093.6
1021	91545.9
1020	93153.9
1019	91988.1
1018	91837.4
1017	91485.6
1016	92219.3
1015	92691.6
1014	91767
1013	90561
1012	90611.2
1011	92842.4
1010	91716.8
1009	93606.2
1008	91978.1
1007	91344.9
1006	92138.9
1005	92631.3
1004	92088.6
1003	92319.8
1002	92822.3
1001	92239.4
1000	91224.3
999	91334.9
998	93073.5
997	93023.3
996	94681.5
995	96671.4
994	97565.9
993	94370
992	92299.7
991	91053.4
990	90882.6
989	88892.7
988	87214.3
987	86742
986	85847.5
985	86510.8
984	85616.4
983	84249.6
982	85556.1
981	85676.7
980	88621.3
979	91224.3
978	96168.9
977	102480
976	109345
975	115847
974	112329
973	101465
972	93194.1
971	86852.5
970	83596.3
969	79656.7
968	77405.5
967	76139.2
966	74983.4
965	72380.5
964	68792.6
963	68239.8
962	68209.7
961	68008.7
960	68400.6
959	68692.1
958	66682.1
957	66832.8
956	67626.8
955	68410.7
954	68159.4
953	67134.3
952	69677
951	68963.4
950	68018.7
949	68109.2
948	66973.5
947	66229.8
946	67556.4
945	68581.5
944	67204.7
943	67677
942	67546.4
941	68420.7
940	68079
939	67697.1
938	70460.9
937	69636.8
936	67486.1
935	67616.7
934	68259.9
933	69194.6
932	68410.7
931	67827.8
930	67898.1
929	68340.3
928	68873
927	68953.4
926	68712.2
925	68903.1
924	69335.3
923	67315.2
922	69164.4
921	68712.2
920	68832.8
919	69415.7
918	68692.1
917	69526.2
916	70692
915	67767.5
914	68722.2
913	70068.9
912	69285
911	69084
910	69395.6
909	69988.5
908	70139.3
907	69717.2
906	69857.9
905	69204.6
904	69094.1
903	69576.5
902	69506.1
901	68611.7
900	69827.7
899	70440.8
898	71435.8
897	71023.7
896	68752.4
895	69697.1
894	70068.9
893	71375.5
892	70782.5
891	70058.9
890	70199.6
889	70159.4
888	69435.8
887	70883
886	70179.5
885	70832.7
884	70320.2
883	68822.7
882	69556.4
881	69375.5
880	70360.4
879	70943.3
878	68913.2
877	70581.5
876	71395.6
875	71234.8
874	72159.4
873	72280
872	70199.6
871	71435.8
870	71204.6
869	69194.6
868	70983.5
867	71144.3
866	70822.7
865	70883
864	69958.4
863	72269.9
862	72089
861	72501.1
860	71526.2
859	72752.3
858	71385.5
857	71275
856	69606.6
855	71606.6
854	71666.9
853	72149.3
852	71938.3
851	71194.6
850	72129.2
849	72460.9
848	72973.4
847	71144.3
846	73315.1
845	72611.6
844	72923.2
843	73305.1
842	72551.3
841	73285
840	73747.3
839	73023.7
838	73013.6
837	74229.7
836	73305.1
835	73043.8
834	71988.5
833	72943.3
832	73445.8
831	71616.7
830	73214.6
829	71867.9
828	73234.7
827	72832.7
826	73496
825	72400.6
824	72923.2
823	73094
822	72923.2
821	73606.6
820	73767.4
819	74551.3
818	74028.7
817	73998.5
816	73676.9
815	71958.4
814	73837.7
813	72822.7
812	73606.6
811	73847.8
810	73867.9
809	73616.6
808	73576.4
807	74420.6
806	74058.8
805	74430.7
804	74028.7
803	73124.2
802	73003.6
801	73486
800	74149.3
799	75083.9
798	74812.6
797	73616.6
796	74189.5
795	74822.6
794	74249.8
793	74571.4
792	74872.9
791	75264.8
790	75415.6
789	75506
788	75415.6
787	74943.2
786	74702
785	76300
784	75877.9
783	75707
782	76340.2
781	75938.2
780	74692
779	75656.8
778	75898
777	76470.8
776	77164.3
775	75536.2
774	75998.5
773	76330.1
772	76591.4
771	76109
770	77495.9
769	77355.2
768	76601.5
767	75295
766	76310
765	76330.1
764	76862.8
763	76903
762	76239.7
761	76430.6
760	76360.3
759	76219.6
758	78068.8
757	76350.2
756	76360.3
755	75556.3
754	77465.8
753	77928.1
752	77948.2
751	77254.7
750	76480.9
749	76078.9
748	76149.2
747	77938.1
746	77385.4
745	77093.9
744	78742.1
743	79385.3
742	78330.1
741	78973.3
740	78169.3
739	78812.5
738	78380.3
737	78792.4
736	78862.7
735	78310
734	77124.1
733	78460.7
732	79365.2
731	78631.6
730	78701.9
729	77284.9
728	77807.5
727	80058.7
726	78772.3
725	79425.5
724	80088.8
723	79526
722	78551.2
721	80018.5
720	80038.6
719	80068.7
718	79134.1
717	80460.7
716	82370.2
715	81435.6
714	79626.5
713	78028.6
712	80279.8
711	80279.8
710	81385.3
709	80470.7
708	79837.6
707	80239.6
706	80048.6
705	80340.1
704	80078.8
703	81465.7
702	80460.7
701	79958.2
700	79827.5
699	81546.1
698	81526
697	81576.3
696	81053.6
695	80671.7
694	81174.3
693	82028.5
692	81516
691	81284.8
690	82018.5
689	81727
688	82842.6
687	82732
686	83214.4
685	83455.6
684	83184.3
683	82450.6
682	82772.2
681	82440.6
680	82983.3
679	82370.2
678	83495.8
677	81224.5
676	82470.7
675	83194.3
674	83485.8
673	82440.6
672	83365.2
671	83224.5
670	83224.5
669	83365.2
668	83124
667	83897.8
666	84531
665	84490.8
664	83646.6
663	84360.1
662	85445.5
661	84299.8
660	83857.6
659	83737
658	85244.5
657	84450.6
656	83234.5
655	83847.6
654	85345
653	84360.1
652	84520.9
651	84591.3
650	83897.8
649	85093.8
648	85445.5
647	86058.6
646	85455.6
645	85988.2
644	86581.2
643	85284.7
642	86118.9
641	86782.2
640	86802.3
639	85716.9
638	86078.7
637	85495.8
636	85948
635	86299.8
634	87003.3
633	87003.3
632	85576.2
631	86721.9
630	86289.7
629	86922.9
628	86651.5
627	86973.1
626	86088.7
625	87133.9
624	86943
623	87596.2
622	87154
621	87917.8
620	87053.5
619	88229.4
618	87184.2
617	87787.2
616	87294.7
615	88339.9
614	88510.8
613	87656.5
612	87375.1
611	89686.6
610	87917.8
609	88601.2
608	88450.5
607	88460.5
606	89586.1
605	87646.5
604	88038.4
603	89304.7
602	88028.4
601	87033.4
600	87596.2
599	88299.7
598	89686.6
597	88953
596	89867.5
595	91445.4
594	91023.3
593	90219.3
592	89807.2
591	90812.2
590	90430.3
589	90832.3
588	88953
587	91133.8
586	90822.3
585	90561
584	91616.3
583	91817.3
582	91907.7
581	92520.8
580	92671.5
579	93485.6
578	93354.9
577	92691.6
576	90812.2
575	88480.6
574	89304.7
573	86571.1
572	86360.1
571	88008.3
570	89063.5
569	91395.2
568	94611.2
567	96380
566	100993
565	102048
564	97425.2
563	91244.4
562	85646.5
561	85234.5
560	83204.4
559	81978.3
558	79435.6
557	78691.9
556	79214.5
555	78400.4
554	78470.8
553	76249.7
552	75546.2
551	74722.1
550	75355.3
549	75244.7
548	75918.1
547	77214.5
546	76470.8
545	77978.3
544	77325.1
543	75747.2
542	73948.3
541	71656.9
540	66229.8
539	64300.2
538	63606.8
537	63546.5
536	64712.3
535	66069
534	70099.1
533	79244.6
532	100028
531	168982
530	210609
529	129475
528	63777.6
527	54411
526	51607
525	51154.8
524	52089.4
523	50451.2
522	49818.1
521	50813.1
520	49496.5
519	50129.6
518	50159.8
517	50330.6
516	50491.4
515	49868.3
514	50491.4
513	50159.8
512	50059.3
511	49647.2
510	50461.3
509	49868.3
508	49597
507	50411
506	49787.9
505	49084.4
504	49968.8
503	49134.7
502	48471.4
501	48793
500	49014.1
499	47838.2
498	48873.4
497	49124.6
496	48662.3
495	49295.5
494	49426.1
493	49687.4
492	49375.9
491	49918.6
490	51245.2
489	51335.7
488	52511.5
487	52169.8
486	53074.3
485	52893.4
484	52612
483	50511.5
482	51868.3
481	51335.7
480	51878.4
479	55134.6
478	55848.1
477	53908.5
476	51315.6
475	51014.1
474	52451.2
473	56330.5
472	57295.3
471	50682.4
470	42803.2
469	38552
468	37999.2
467	42863.5
466	59868.1
465	81375.3
464	76913
463	52873.3
462	39215.3
461	42903.7
460	91525.8
459	150349
458	97344.8
457	27084.9
456	12733.4
455	10974.7
454	9246.05
453	9205.85
452	9165.65
451	9246.05
450	8703.34
449	8683.24
448	8753.59
447	8472.19
446	8411.89
445	8542.54
444	9115.39
443	8301.34
442	8371.69
441	8341.54
440	8220.94
439	8271.19
438	8090.29
437	8502.34
436	8542.54
435	8502.34
434	8301.34
433	8190.79
432	8331.49
431	8753.59
430	8552.59
429	8492.29
428	8462.14
427	8241.04
426	8371.69
425	8482.24
424	8773.69
423	8472.19
422	8653.09
421	8653.09
420	8452.09
419	8080.24
418	8321.44
417	8251.09
416	8381.74
415	8703.34
414	8874.19
413	8401.84
412	8643.04
411	8291.29
410	8542.54
409	8663.14
408	8381.74
407	8190.79
406	8592.79
405	8572.69
404	8632.99
403	8492.29
402	8703.34
401	9075.19
400	9457.1
399	8904.34
398	8833.99
397	8954.59
396	8542.54
395	8160.64
394	8823.94
393	8994.79
392	8351.59
391	8492.29
390	8783.74
389	8844.04
388	8492.29
387	8964.64
386	8381.74
385	8602.84
384	8813.89
383	8562.64
382	8643.04
381	8823.94
380	8683.24
379	8562.64
378	8542.54
377	8994.79
376	8733.49
375	8703.34
374	8904.34
373	8974.69
372	8793.79
371	8673.19
370	8793.79
369	9437
368	9125.44
367	9346.55
366	9306.35
365	9175.7
364	9406.85
363	9085.24
362	9426.95
361	9487.25
360	9225.95
359	9487.25
358	9597.8
357	9698.3
356	9668.15
355	9135.5
354	9085.24
353	8974.69
352	9477.2
351	9909.35
350	9617.9
349	9045.04
348	9748.55
347	9607.85
346	9547.55
345	9698.3
344	9175.7
343	9617.9
342	9738.5
341	9688.25
340	9748.55
339	9979.7
338	9798.8
337	9728.45
336	9818.9
335	9808.85
334	9879.2
333	9818.9
332	9768.65
331	9939.5
330	10472.2
329	10160.6
328	10190.8
327	10311.4
326	10200.8
325	10331.5
324	10281.2
323	10210.9
322	10562.6
321	10472.2
320	10482.2
319	11045
318	10733.5
317	10512.4
316	10783.7
315	10703.3
314	10532.5
313	10974.7
312	10522.4
311	11306.3
310	10542.5
309	10793.8
308	11024.9
307	11165.6
306	11316.4
305	11497.3
304	11195.8
303	11024.9
302	10743.5
301	10713.4
300	11125.4
299	10834
298	10311.4
297	9879.2
296	9849.05
295	10080.2
294	9708.35
293	9748.55
292	9828.95
291	10562.6
290	11577.7
289	12874.1
288	13276.1
287	18642.8
286	36562.1
285	43034.3
284	24833.7
283	10884.2
282	8472.19
281	7617.94
280	8070.19
279	7668.19
278	7939.54
277	8200.84
276	7788.79
275	7738.54
274	7567.69
273	7929.49
272	7919.44
271	7869.19
270	7668.19
269	7668.19
268	7487.29
267	7678.24
266	7547.59
265	7929.49
264	7668.19
263	7959.64
262	8040.04
261	7909.39
260	7899.34
259	7808.89
258	7778.74
257	7698.34
256	7648.09
255	7939.54
254	8130.49
253	7547.59
252	7728.49
251	7849.09
250	8019.94
249	7939.54
248	7467.19
247	7567.69
246	7849.09
245	7788.79
244	7818.94
243	7798.84
242	7919.44
241	7849.09
240	7778.74
239	7406.89
238	7426.99
237	7738.54
236	7989.79
235	7929.49
234	7979.74
233	8050.09
232	7517.44
231	7698.34
230	7939.54
229	8160.64
228	7718.44
227	7577.74
226	7577.74
225	7738.54
224	7246.09
223	7788.79
222	8371.69
221	8311.39
220	8190.79
219	8009.89
218	7839.04
217	8160.64
216	7788.79
215	7627.99
214	8200.84
213	8311.39
212	8029.99
211	7547.59
210	7859.14
209	7517.44
208	7798.84
207	7919.44
206	8060.14
205	8090.29
204	8100.34
203	7919.44
202	8080.24
201	8019.94
200	7909.39
199	7949.59
198	7939.54
197	7818.94
196	7678.24
195	7939.54
194	8080.24
193	7969.69
192	8009.89
191	8070.19
190	8070.19
189	8120.44
188	7818.94
187	7728.49
186	7818.94
185	8050.09
184	8190.79
183	8130.49
182	8140.54
181	8140.54
180	8009.89
179	7999.84
178	8321.44
177	7839.04
176	7979.74
175	7849.09
174	7879.24
173	8019.94
172	8070.19
171	8170.69
170	8070.19
169	8261.14
168	8070.19
167	7778.74
166	8009.89
165	8110.39
164	8160.64
163	8261.14
162	7939.54
161	7778.74
160	8431.99
159	8311.39
158	7869.19
157	8230.99
156	8009.89
155	8502.34
154	8321.44
153	8311.39
152	8492.29
151	7909.39
150	8180.74
149	8090.29
148	7507.39
147	7989.79
146	8311.39
145	7879.24
144	8029.99
143	7959.64
142	7839.04
141	7547.59
140	8472.19
139	8200.84
138	8080.24
137	8431.99
136	8009.89
135	8803.84
134	8874.19
133	8019.94
132	7979.74
131	8110.39
130	8210.89
129	8210.89
128	8401.84
127	8301.34
126	7879.24
125	7658.14
124	7617.94
123	8029.99
122	7929.49
121	7879.24
120	8070.19
119	8241.04
118	8783.74
117	8442.04
116	8522.44
115	8100.34
114	8100.34
113	8150.59
112	8301.34
111	8271.19
110	8271.19
109	8442.04
108	8040.04
107	7949.59
106	8864.14
105	7839.04
104	7738.54
103	8321.44
102	8894.29
101	8602.84
100	8361.64
99	8512.39
98	8361.64
97	8773.69
96	8271.19
95	8442.04
94	7969.69
93	8381.74
92	8361.64
91	8763.64
90	8884.24
89	8683.24
88	8703.34
87	8984.74
86	9256.1
85	8462.14
84	8190.79
83	8170.69
82	8592.79
81	8391.79
80	8150.59
79	7668.19
78	7879.24
77	8663.14
76	8391.79
75	8442.04
74	7748.59
73	7748.59
72	7587.79
71	7869.19
70	7426.99
69	7627.99
68	7557.64
67	7889.29
66	8522.44
65	9276.2
64	10562.6
63	12864.1
62	12954.5
61	11316.4
60	8723.44
59	7366.69
58	7266.19
57	6763.68
56	6703.38
55	6562.68
54	6733.53
53	6954.63
52	6904.38
51	7215.94
50	7376.74
49	6693.33
48	5929.53
47	5607.93
46	5095.38
45	5286.33
44	5467.23
43	5788.83
42	5879.28
41	5909.43
40	7738.54
39	10974.7
38	17698.1
37	18843.8
36	11728.4
35	5537.58
34	3306.47
33	2874.31
32	2391.91
31	2261.26
30	2080.36
29	1728.61
28	1879.36
27	2180.86
26	2090.41
25	2492.41
24	3788.87
23	5748.63
22	6291.33
21	4864.22
20	3195.92
19	2190.91
18	1638.16
17	1527.61
16	1065.31
15	914.555
14	834.154
13	633.153
12	603.003
11	552.753
10	603.003
9	1175.86
8	1939.66
7	2452.21
6	2180.86
5	2241.16
4	1628.11
3	552.753
2	100.501
1	20.1001
0	20.1001
-1	20.1001
