# Supplementary material for: Atomic-level insights into the high intrinsic thermostability of individual anatase TiO2 nanocrystals through surface-locking effects
Source: Nat Commun. 2026 May 20;17:6658. doi: 10.1038/s41467-026-73332-5 (PMC13381851; doi:10.1038/s41467-026-73332-5)
Supplement: Supplementary file 7 — Source Data [file 41467_2026_73332_MOESM7_ESM.zip › Source Data/SFig. 3.xlsx]

## Sheet: Supplementary Fig. 3 
A		B		C
-90	6.11191	-90	53.056	-90	139.168
-89.55	7.09417	-89.55	54.4339	-89.55	135.321
-89.1	16.0481	-89.1	59.027	-89.1	141.033
-88.65	13.8852	-88.65	55.9508	-88.65	133.967
-88.2	10.9903	-88.2	57.993	-88.2	132.997
-87.75	13.9699	-87.75	61.9742	-87.75	132.994
-87.3	8.02863	-87.3	54.0446	-87.3	134.045
-86.85	9.96778	-86.85	54.0133	-86.85	131.026
-86.4	13.0273	-86.4	62.0252	-86.4	138.017
-85.95	12.967	-85.95	54.9873	-85.95	137.98
-85.5	10.9744	-85.5	59.9767	-85.5	140.974
-85.05	9.99581	-85.05	54.9979	-85.05	137.997
-84.6	13.0306	-84.6	54.0094	-84.6	133.007
-84.15	14.0434	-84.15	53.0467	-84.15	130.042
-83.7	11.0021	-83.7	56.0012	-83.7	137.001
-83.25	12.9372	-83.25	60.9468	-83.25	135.971
-82.8	9.97352	-82.8	57.9788	-82.8	137.979
-82.35	7.95648	-82.35	54.0013	-82.35	134.995
-81.9	14.0261	-81.9	61.0205	-81.9	140.019
-81.45	7.9547	-81.45	64.9151	-81.45	134.972
-81	7.01702	-81	57.017	-81	136.015
-80.55	16.9409	-80.55	54.9826	-80.55	140.962
-80.1	13.0265	-80.1	59.0184	-80.1	134.008
-79.65	10.9414	-79.65	60.9414	-79.65	134.973
-79.2	16.3557	-79.2	61.2446	-79.2	135.111
-78.75	15.0042	-78.75	64.0039	-78.75	138.002
-78.3	11.0441	-78.3	58.0321	-78.3	134.016
-77.85	12.9582	-77.85	57.9743	-77.85	133.987
-77.4	10.9924	-77.4	62.991	-77.4	136.995
-76.95	6.01433	-76.95	57.0333	-76.95	135.035
-76.5	17.0241	-76.5	56.0085	-76.5	133.004
-76.05	7.98984	-76.05	58.9886	-76.05	136.991
-75.6	14.0292	-75.6	59.0188	-75.6	137.015
-75.15	16.9893	-75.15	55.9962	-75.15	142.992
-74.7	14.0669	-74.7	59.0717	-74.7	136.063
-74.25	15.993	-74.25	56.9969	-74.25	138.996
-73.8	13.0959	-73.8	61.1053	-73.8	136.08
-73.35	23.0453	-73.35	62.0236	-73.35	137.014
-72.9	18.0581	-72.9	59.029	-72.9	140.032
-72.45	17.9231	-72.45	58.9615	-72.45	138.962
-72	14.0357	-72	58.0204	-72	138.02
-71.55	8.99462	-71.55	61.9928	-71.55	136.996
-71.1	16.0729	-71.1	60.0456	-71.1	138.036
-70.65	17.9649	-70.65	58.9825	-70.65	139.981
-70.2	18.1277	-70.2	56.0825	-70.2	139.099
-69.75	14.9949	-69.75	60.9963	-69.75	137.997
-69.3	19.0972	-69.3	60.0512	-69.3	137.036
-68.85	6.98914	-68.85	60.9952	-68.85	132.026
-68.4	18.3673	-68.4	63.2653	-68.4	139.184
-67.95	13.0028	-67.95	64.003	-67.95	136.001
-67.5	17.0173	-67.5	57.0071	-67.5	140.01
-67.05	9.93366	-67.05	56.9536	-67.05	136.954
-66.6	17.9934	-66.6	55.9978	-66.6	135.998
-66.15	15.942	-66.15	59.9637	-66.15	139.964
-65.7	13.9912	-65.7	55.9962	-65.7	143.991
-65.25	12.9861	-65.25	59.9893	-65.25	138.99
-64.8	20.0347	-64.8	64.0243	-64.8	136.01
-64.35	13.9519	-64.35	62.9553	-64.35	137.972
-63.9	11.992	-63.9	57.9947	-63.9	135.996
-63.45	16.988	-63.45	60.0192	-63.45	135.028
-63	6.0185	-63	56.0185	-63	139.028
-62.55	20.0077	-62.55	62.0046	-62.55	136.002
-62.1	13.0076	-62.1	69.0111	-62.1	139.005
-61.65	22.8134	-61.65	61.9027	-61.65	137.935
-61.2	22.9843	-61.2	59.9932	-61.2	133.997
-60.75	11.9618	-60.75	54.9841	-60.75	140.965
-60.3	8.03933	-60.3	60.0629	-60.3	135.053
-59.85	20.9125	-59.85	61.95	-59.85	138.963
-59.4	15.03	-59.4	62.024	-59.4	135.01
-58.95	12.9693	-58.95	63.967	-58.95	135.986
-58.5	21.0367	-58.5	65.0262	-58.5	134.007
-58.05	16.9078	-58.05	57.9566	-58.05	133.978
-57.6	18.3852	-57.6	57.1498	-57.6	138.171
-57.15	15.0253	-57.15	63.022	-57.15	133.005
-56.7	11.0394	-56.7	59.0322	-56.7	135.018
-56.25	12.9809	-56.25	61.9824	-56.25	142.981
-55.8	7.99913	-55.8	58.999	-55.8	134.999
-55.35	15.9683	-55.35	62.9742	-55.35	134.99
-54.9	14.0303	-54.9	61.0238	-54.9	139.019
-54.45	16.9809	-54.45	53.9955	-54.45	138.99
-54	16.0058	-54	63.0047	-54	139.003
-53.55	12.0178	-53.55	58.0119	-53.55	142.018
-53.1	13.003	-53.1	60.0023	-53.1	138.002
-52.65	9.99936	-52.65	63.9991	-52.65	140.999
-52.2	9.00732	-52.2	62.0098	-52.2	142.01
-51.75	15.0617	-51.75	58.0329	-51.75	135.021
-51.3	11.0745	-51.3	61.0942	-51.3	136.073
-50.85	7.94594	-50.85	62.9122	-50.85	139.932
-50.4	14.0028	-50.4	67.0034	-50.4	138.002
-49.95	18.9341	-49.95	65.9445	-49.95	141.958
-49.5	11.0576	-49.5	61.0772	-49.5	135.06
-49.05	14.9594	-49.05	65.9567	-49.05	138.976
-48.6	6.00604	-48.6	66.0161	-48.6	139.009
-48.15	16.0325	-48.15	64.0284	-48.15	137.014
-47.7	16.0565	-47.7	64.0494	-47.7	135.018
-47.25	19.8895	-47.25	58.9503	-47.25	143.923
-46.8	13.2973	-46.8	62.2745	-46.8	135.114
-46.35	13.0248	-46.35	66.0305	-46.35	137.013
-45.9	17.039	-45.9	62.0275	-45.9	139.021
-45.45	12.9262	-45.45	57.9546	-45.45	141.932
-45	13.0011	-45	60.0008	-45	136
-44.55	15.994	-44.55	64.9944	-44.55	137.997
-44.1	19.0307	-44.1	61.0178	-44.1	139.015
-43.65	25.0013	-43.65	62.0006	-43.65	139
-43.2	14.008	-43.2	64.008	-43.2	141.006
-42.75	10.9904	-42.75	57.993	-42.75	139.991
-42.3	13.0638	-42.3	55.0598	-42.3	139.072
-41.85	8.96933	-41.85	61.9591	-41.85	139.966
-41.4	17.1	-41.4	61.0942	-41.4	137.077
-40.95	13.0168	-40.95	61.0142	-40.95	145.019
-40.5	13.0023	-40.5	61.0019	-40.5	141.002
-40.05	17.9814	-40.05	61.9876	-40.05	140.989
-39.6	12.9684	-39.6	58.0051	-39.6	139.998
-39.15	11.9738	-39.15	60.976	-39.15	135.987
-38.7	15.0884	-38.7	52.094	-38.7	134.099
-38.25	14.0078	-38.25	65.0084	-38.25	141.006
-37.8	9.03414	-37.8	61.0564	-37.8	133.046
-37.35	13.9767	-37.35	59.9833	-37.35	136.988
-36.9	10.0946	-36.9	54.0767	-36.9	135.083
-36.45	10.9462	-36.45	59.9511	-36.45	138.956
-36	14.2688	-36	61.2112	-36	142.23
-35.55	8.01923	-35.55	63.0312	-35.55	144.034
-35.1	10.0368	-35.1	63.0479	-35.1	134.015
-34.65	14.967	-34.65	64.967	-34.65	138.98
-34.2	14.0767	-34.2	59.0785	-34.2	141.086
-33.75	14.9838	-33.75	53.058	-33.75	140.038
-33.3	17.0867	-33.3	57.0357	-33.3	142.061
-32.85	6.0031	-32.85	64.0072	-32.85	143.007
-32.4	16.0572	-32.4	59.0322	-32.4	147.061
-31.95	18.944	-31.95	55.9823	-31.95	144.956
-31.5	10.0815	-31.5	60.1011	-31.5	136.08
-31.05	12.978	-31.05	65.9729	-31.05	136.988
-30.6	13.068	-30.6	69.107	-30.6	139.075
-30.15	20.0595	-30.15	60.061	-30.15	143.066
-29.7	18.0624	-29.7	57.0243	-29.7	135.017
-29.25	15.9521	-29.25	60.9671	-29.25	143.958
-28.8	13.9763	-28.8	56.0175	-28.8	140.007
-28.35	16.9644	-28.35	64.9686	-28.35	140.977
-27.9	15.035	-27.9	61.0257	-27.9	138.019
-27.45	11.9991	-27.45	60.9992	-27.45	136.999
-27	24.0628	-27	61.0288	-27	136.016
-26.55	15.9913	-26.55	60.994	-26.55	133.998
-26.1	21.114	-26.1	65.0814	-26.1	141.06
-25.65	28.9386	-25.65	64.9683	-25.65	148.96
-25.2	12.3209	-25.2	62.3405	-25.2	148.47
-24.75	7.00447	-24.75	58.0051	-24.75	142.008
-24.3	13.0249	-24.3	67.0326	-24.3	150.038
-23.85	11.9509	-23.85	63.9428	-23.85	144.939
-23.4	20.9786	-23.4	67.9817	-23.4	139.99
-22.95	21.9941	-22.95	67.9952	-22.95	137.998
-22.5	18.0426	-22.5	68.0622	-22.5	133.045
-22.05	18.9925	-22.05	64.0186	-22.05	141.022
-21.6	24.0471	-21.6	67.0334	-21.6	143.026
-21.15	21.9599	-21.15	66.969	-21.15	143.974
-20.7	24.102	-20.7	67.0994	-20.7	141.08
-20.25	20.9068	-20.25	64.9335	-20.25	145.929
-19.8	42.1469	-19.8	66.056	-19.8	146.056
-19.35	23.0727	-19.35	81.098	-19.35	144.044
-18.9	28.061	-18.9	77.0588	-18.9	143.028
-18.45	33.7961	-18.45	68.8861	-18.45	143.916
-18	24.031	-18	69.0246	-18	142.016
-17.55	21.0165	-17.55	64.011	-17.55	145.012
-17.1	17.0117	-17.1	73.0288	-17.1	141.034
-16.65	26.0678	-16.65	71.0788	-16.65	143.065
-16.2	31.0143	-16.2	75.0115	-16.2	148.008
-15.75	28.0167	-15.75	72.0131	-15.75	142.007
-15.3	24.0997	-15.3	80.1247	-15.3	145.062
-14.85	32.7913	-14.85	73.8482	-14.85	146.893
-14.4	48.0182	-14.4	70.4333	-14.4	139.195
-13.95	34.0651	-13.95	74.0459	-13.95	154.046
-13.5	37.1625	-13.5	72.1272	-13.5	149.116
-13.05	28.9469	-13.05	71.9597	-13.05	155.952
-12.6	42.0821	-12.6	74.0469	-12.6	150.039
-12.15	43.9699	-12.15	77.9809	-12.15	156.982
-11.7	51.15	-11.7	78.0824	-11.7	160.088
-11.25	63.9214	-11.25	87.9533	-11.25	164.957
-10.8	59.3034	-10.8	88.2253	-10.8	150.142
-10.35	68.8416	-10.35	99.8852	-10.35	177.89
-9.9	68.109	-9.9	104.087	-9.9	165.056
-9.45	89.2159	-9.45	108.141	-9.45	172.102
-9	120.434	-9	129.286	-9	177.17
-8.55	105.499	-8.55	108.275	-8.55	178.228
-8.1	127.778	-8.1	118.88	-8.1	174.922
-7.65	116.361	-7.65	133.541	-7.65	184.699
-7.2	164.955	-7.2	155.971	-7.2	197.981
-6.75	235.5	-6.75	180.722	-6.75	218.811
-6.3	304.316	-6.3	193.149	-6.3	231.105
-5.85	260.201	-5.85	226.458	-5.85	237.67
-5.4	313.145	-5.4	256.756	-5.4	252.448
-4.95	376.714	-4.95	268.834	-4.95	275.889
-4.5	490.052	-4.5	323.176	-4.5	302.761
-4.05	657.45	-4.05	424.547	-4.05	355.127
-3.6	1035.53	-3.6	593.296	-3.6	530.324
-3.15	1753.84	-3.15	960.032	-3.15	795.217
-2.7	3328.71	-2.7	1821.38	-2.7	1320.26
-2.25	6620.93	-2.25	3621.33	-2.25	2541.15
-1.8	9958	-1.8	5306.45	-1.8	3589.06
-1.35	8134.66	-1.35	4274.19	-1.35	3175.25
-0.9	4930.27	-0.9	2894.5	-0.9	2076.45
-0.45	2560.21	-0.45	1562.81	-0.45	1223.25
0	952.093	0	836.729	0	708.271
0.45	461.104	0.45	528.071	0.45	545.194
0.9	266.338	0.9	356.389	0.9	413.36
1.35	186.872	1.35	308.822	1.35	360.841
1.8	162.212	1.8	233.24	1.8	309.235
2.25	135.406	2.25	193.43	2.25	263.4
2.7	101.107	2.7	190.148	2.7	235.111
3.15	90.4253	3.15	139.451	3.15	214.483
3.6	77.1822	3.6	158.256	3.6	204.175
4.05	67.6778	4.05	132.607	4.05	178.768
4.5	53.0891	4.5	128.131	4.5	189.099
4.95	41.8946	4.95	151.744	4.95	186.857
5.4	32.0697	5.4	134.183	5.4	183.115
5.85	42.9903	5.85	137.98	5.85	192.986
6.3	36.1239	6.3	135.278	6.3	187.201
6.75	37.7776	6.75	129.532	6.75	197.602
7.2	35.6921	7.2	136.681	7.2	193.226
7.65	27.0999	7.65	139.291	7.65	210.266
8.1	40.0598	8.1	147.145	8.1	205.112
8.55	32.9127	8.55	146.743	8.55	240.706
9	24.005	9	163.023	9	234.022
9.45	27.0132	9.45	134.041	9.45	226.047
9.9	35.1123	9.9	152.327	9.9	231.324
10.35	27.9861	10.35	149.95	10.35	240.945
10.8	35.0794	10.8	141.206	10.8	232.231
11.25	21.0012	11.25	136.005	11.25	230.005
11.7	14.0082	11.7	143.055	11.7	252.072
12.15	28.9749	12.15	165.9	12.15	234.909
12.6	25.111	12.6	151.388	12.6	231.388
13.05	29.0601	13.05	165.238	13.05	246.24
13.5	29.9909	13.5	159.967	13.5	262.96
13.95	29.8738	13.95	166.508	13.95	248.499
14.4	26.9301	14.4	181.658	14.4	257.669
14.85	20.9966	14.85	173.98	14.85	248.981
15.3	21.0247	15.3	177.149	15.3	247.137
15.75	27.9763	15.75	185.885	15.75	245.902
16.2	26.0802	16.2	182.407	16.2	243.349
16.65	25.9181	16.65	167.628	16.65	258.594
17.1	19.0806	17.1	202.645	17.1	261.556
17.55	21.8732	17.55	197.147	17.55	260.245
18	21.4266	18	220.392	18	260.6
18.45	26.0763	18.45	224.51	18.45	251.355
18.9	20.0291	18.9	190.204	18.9	277.214
19.35	14.9522	19.35	230.314	19.35	282.425
19.8	26.0144	19.8	209.088	19.8	276.081
20.25	14.9597	20.25	228.401	20.25	303.419
20.7	13.0423	20.7	233.596	20.7	287.511
21.15	13.01	21.15	214.932	21.15	291.934
21.6	14.0266	21.6	241.363	21.6	280.285
22.05	19.9989	22.05	224.873	22.05	277.898
22.5	18.066	22.5	241.487	22.5	285.403
22.95	17.9442	22.95	218.476	22.95	262.587
23.4	12.0209	23.4	229.312	23.4	288.276
23.85	14.0417	23.85	232.293	23.85	282.252
24.3	17.0335	24.3	237.369	24.3	289.313
24.75	14.9166	24.75	222.038	24.75	294.082
25.2	6.98976	25.2	211.763	25.2	292.762
25.65	16.9566	25.65	225.55	25.65	291.586
26.1	20.0123	26.1	209.097	26.1	289.097
26.55	16.0151	26.55	228.168	26.55	252.115
27	16.0345	27	229.386	27	273.309
27.45	7.99633	27.45	195.933	27.45	282.93
27.9	14.0479	27.9	175.428	27.9	272.486
28.35	8.95106	28.35	199.184	28.35	269.239
28.8	10.2118	28.8	181.732	28.8	266.838
29.25	9.04896	29.25	186.407	29.25	264.402
29.7	11.022	29.7	181.262	29.7	263.266
30.15	7.99094	30.15	178.854	30.15	279.83
30.6	7.98719	30.6	178.793	30.6	245.814
31.05	8.98466	31.05	183.772	31.05	236.818
31.5	9.02293	31.5	157.273	31.5	237.273
31.95	16.9578	31.95	176.685	31.95	221.772
32.4	3.00477	32.4	166.184	32.4	229.157
32.85	3.99492	32.85	141.883	32.85	252.844
33.3	7.01384	33.3	153.204	33.3	211.16
33.75	7.97907	33.75	146.746	33.75	227.744
34.2	2.02199	34.2	131.089	34.2	222.095
34.65	4.04987	34.65	136.483	34.65	220.503
35.1	8.01607	35.1	146.193	35.1	246.233
35.55	5.96917	35.55	144.512	35.55	225.507
36	5.01734	36	129.013	36	217.01
36.45	5.98913	36.45	127.859	36.45	233.812
36.9	6.00827	36.9	140.124	36.9	222.127
37.35	5.00816	37.35	135.139	37.35	233.168
37.8	9.9615	37.8	116.742	37.8	240.573
38.25	5.01364	38.25	140.96	38.25	241.942
38.7	4.00089	38.7	155.023	38.7	242.025
39.15	3.9761	39.15	115.546	39.15	226.321
39.6	-0.9543	39.6	130.127	39.6	222.44
40.05	3.01742	40.05	128.004	40.05	222.998
40.5	1.99704	40.5	134.874	40.5	209.881
40.95	6.98064	40.95	140.748	40.95	223.74
41.4	1.0237	41.4	140.165	41.4	218.162
41.85	2.99617	41.85	121.908	41.85	215.89
42.3	4.01029	42.3	126.196	42.3	213.214
42.75	5.9942	42.75	124.927	42.75	212.92
43.2	4.00234	43.2	128.046	43.2	215.05
43.65	3.02281	43.65	137.096	43.65	243.113
44.1	4.01512	44.1	123.276	44.1	236.401
44.55	2.99579	44.55	134.881	44.55	236.85
45	4.00711	45	132.146	45	230.178
45.45	3.01915	45.45	130.511	45.45	245.734
45.9	0.99947	45.9	138.952	45.9	252.934
46.35	1.99295	46.35	128.721	46.35	225.661
46.8	7.00481	46.8	143.881	46.8	253.832
47.25	0.9967	47.25	129.736	47.25	236.647
47.7	2.00898	47.7	129.354	47.7	266.61
48.15	1.99838	48.15	109.951	48.15	221.926
48.6	3.02401	48.6	121.104	48.6	235.133
49.05	1.01441	49.05	108.933	49.05	234.854
49.5	2.03935	49.5	124.414	49.5	229.538
49.95	5.96394	49.95	124.549	49.95	211.507
50.4	3.05363	50.4	117.18	50.4	230.77
50.85	6.02034	50.85	98.1628	50.85	220.305
51.3	2.00756	51.3	114.242	51.3	240.415
51.75	3.98524	51.75	115.756	51.75	227.638
52.2	0.02029	52.2	104.058	52.2	210.067
52.65	6.01389	52.65	104.125	52.65	214.194
53.1	2.0024	53.1	102.062	53.1	196.079
53.55	1.99551	53.55	106.872	53.55	224.787
54	1.00437	54	110.262	54	203.319
54.45	0.99776	54.45	112.859	54.45	203.834
54.9	-0.97951	54.9	101.086	54.9	211.112
55.35	1.99451	55.35	103.852	55.35	205.791
55.8	2.00263	55.8	112.082	55.8	207.101
56.25	-0.97643	56.25	105.265	56.25	207.352
56.7	1.99878	56.7	90.9751	56.7	191.962
57.15	3.98435	57.15	98.8083	57.15	203.711
57.6	2.99292	57.6	87.9103	57.6	194.847
58.05	1.99424	58.05	92.8761	58.05	176.865
58.5	2.00421	58.5	94.0927	58.5	194.135
58.95	2.99226	58.95	87.9019	58.95	184.858
59.4	2.00354	59.4	94.0778	59.4	195.115
59.85	0	59.85	84.9142	59.85	200.826
60.3	0.02465	60.3	87.1377	60.3	185.183
60.75	0.99194	60.75	86.7016	60.75	178.605
61.2	4.09137	61.2	95.0051	61.2	202.622
61.65	3.00403	61.65	85.047	61.65	186.075
62.1	1.00249	62.1	89.0973	62.1	188.145
62.55	4.9815	62.55	87.8594	62.55	185.793
63	2.99741	63	85.9689	63	182.954
63.45	3.99885	63.45	83.9902	63.45	183.984
63.9	3.02713	63.9	93.1069	63.9	167.098
64.35	0	64.35	90.9649	64.35	167.967
64.8	0	64.8	84.0281	64.8	169.032
65.25	1.99596	65.25	84.9293	65.25	172.913
65.7	2.99677	65.7	78.9688	65.7	188.937
66.15	-0.98076	66.15	82.0268	66.15	180.02
66.6	2.00331	66.6	86.0596	66.6	184.089
67.05	2.0044	67.05	73.0506	67.05	171.09
67.5	3.00478	67.5	85.0557	67.5	166.057
67.95	1.98431	67.95	82.7412	67.95	175.639
68.4	3.00043	68.4	87.0054	68.4	187.008
68.85	0	68.85	75.8685	68.85	172.783
69.3	1.02696	69.3	76.1078	69.3	169.14
69.75	0	69.75	73.9267	69.75	175.86
70.2	5.00531	70.2	85.0372	70.2	178.051
70.65	2.00032	70.65	83.0053	70.65	188.009
71.1	1.00297	71.1	86.1071	71.1	174.131
71.55	0.99453	71.55	72.8741	71.55	178.732
72	3.06487	72	80.6487	72	166.778
72.45	-1.9804	72.45	82.0845	72.45	171.097
72.9	1.00099	72.9	76.0257	72.9	176.045
73.35	0.99479	73.35	79.8436	73.35	171.781
73.8	0	73.8	72.9072	73.8	171.831
74.25	0.9989	74.25	78.9681	74.25	168.957
74.7	1.00386	74.7	78.108	74.7	174.17
75.15	0	75.15	82.8931	75.15	170.867
75.6	3.00647	75.6	74.0517	75.6	171.088
76.05	0.9977	76.05	74.9424	76.05	189.862
76.5	0	76.5	69.0059	76.5	178.015
76.95	0.9958	76.95	75.8908	76.95	167.84
77.4	0	77.4	80.0957	77.4	167.118
77.85	1.00278	77.85	69.0528	77.85	176.128
78.3	2.00309	78.3	72.034	78.3	164.052
78.75	-0.98491	78.75	65.9579	78.75	168.854
79.2	1.99635	79.2	77.9489	79.2	171.923
79.65	1.99219	79.65	75.8985	79.65	168.848
80.1	1.00121	80.1	70.0243	80.1	172.051
80.55	0	80.55	71.9103	80.55	165.853
81	1.00021	81	61.0024	81	164.007
81.45	0.99757	81.45	69.9515	81.45	160.925
81.9	0	81.9	70.0294	81.9	163.048
82.35	1.98703	82.35	79.8055	82.35	155.831
82.8	1.0212	82.8	74.5088	82.8	160.636
83.25	0	83.25	70.9993	83.25	163.999
83.7	0	83.7	70.0248	83.7	165.043
84.15	0	84.15	71.8629	84.15	173.726
84.6	2.01082	84.6	68.9931	84.6	162.962
85.05	1.00028	85.05	70.0055	85.05	163.009
85.5	0	85.5	62.9945	85.5	164.985
85.95	0	85.95	70.9494	85.95	161.923
86.4	3.00657	86.4	70.0438	86.4	161.068
86.85	0.99793	86.85	65.9668	86.85	165.925
87.3	3.99951	87.3	59.9988	87.3	167.995
87.75	0.9978	87.75	64.9671	87.75	166.919
88.2	1.00117	88.2	72.0258	88.2	164.04
88.65	0	88.65	68.0692	88.65	165.135
89.1	0.99987	89.1	64.9981	89.1	164.996
89.55	1.98735	89.55	65.8988	89.55	155.836
90	0.99587	90	60.9546	90	168.839
90.45	2.98939	90.45	66.9399	90.45	166.869
90.9	0.99863	90.9	62.9822	90.9	150.971
91.35	0	91.35	63.9492	91.35	157.898
91.8	1.00093	91.8	66.0148	91.8	155.023
92.25	0	92.25	57.9722	92.25	152.92
92.7	0	92.7	64.046	92.7	162.105
93.15	1.98591	93.15	69.859	93.15	160.782
93.6	1.02243	93.6	69.4261	93.6	158.628
94.05	1.00416	94.05	66.0665	94.05	163.137
94.5	1.0022	94.5	66.0352	94.5	155.055
94.95	1.99171	94.95	60.9544	94.95	152.905
95.4	0	95.4	62.0064	95.4	142.006
95.85	-0.98	95.85	62.0448	95.85	153.049
96.3	1.00297	96.3	62.0357	96.3	150.059
96.75	-1.9804	96.75	61.0252	96.75	148.018
97.2	1.00231	97.2	60.0231	97.2	151.048
97.65	3.0011	97.65	68.0066	97.65	152.008
98.1	0	98.1	69.0606	98.1	155.08
98.55	0	98.55	64.9714	98.55	154.952
99	0	99	61.0593	99	156.14
99.45	1.00365	99.45	62.0438	99.45	150.073
99.9	0	99.9	62.0312	99.9	149.049
100.35	0.9938	100.35	60.9318	100.35	157.826
100.8	-1.9804	100.8	59.0327	100.8	148.027
101.25	0.99886	101.25	59.9886	101.25	148.978
101.7	-1.9804	101.7	56.0432	101.7	149.05
102.15	0.999	102.15	60.989	102.15	143.986
102.6	0	102.6	60.0172	102.6	157.046
103.05	1.99941	103.05	59.9971	103.05	144.996
103.5	1.0049	103.5	58.0392	103.5	147.083
103.95	0	103.95	56.9572	103.95	146.896
104.4	0	104.4	61.2379	104.4	144.303
104.85	1.00053	104.85	59.0048	104.85	150.011
105.3	1.99399	105.3	61.964	105.3	147.946
105.75	0	105.75	61.9427	105.75	150.9
106.2	-1.9804	106.2	62.0137	106.2	147.005
106.65	1.99123	106.65	58.9605	106.65	148.917
107.1	-0.97839	107.1	56.0553	107.1	143.069
107.55	0.99668	107.55	57.9734	107.55	150.93
108	2.99854	108	62.9937	108	141.994
108.45	0.99395	108.45	55.9637	108.45	149.879
108.9	0	108.9	58.0005	108.9	149.001
109.35	0.99787	109.35	57.983	109.35	147.962
109.8	0	109.8	59.9969	109.8	149.994
110.25	0	110.25	60.0248	110.25	146.04
110.7	0	110.7	60.9523	110.7	146.926
111.15	1.98217	111.15	53.9643	111.15	144.866
111.6	0.99485	111.6	55.9691	111.6	148.902
112.05	0.99491	112.05	62.9338	112.05	152.883
112.5	0	112.5	58.9851	112.5	149.967
112.95	-1.96824	112.95	54.0486	112.95	137.037
113.4	0.99715	113.4	58.9744	113.4	144.957
113.85	1.9951	113.85	57.9804	113.85	145.961
114.3	0	114.3	63.0111	114.3	147.015
114.75	1.98103	114.75	61.8862	114.75	147.829
115.2	1.02472	115.2	56.1483	115.2	139.222
115.65	0	115.65	60.05	115.65	157.135
116.1	2.00507	116.1	53.0076	116.1	144.035
116.55	0.99843	116.55	55.9905	116.55	143.978
117	1.0012	117	60.012	117	146.019
117.45	0	117.45	59.9955	117.45	149.991
117.9	2.02624	117.9	63.1705	117.9	146.21
118.35	-0.9828	118.35	60.0104	118.35	142.006
118.8	0	118.8	57.0321	118.8	141.05
119.25	2.00259	119.25	56.0078	119.25	146.021
119.7	0	119.7	62.0695	119.7	150.116
120.15	0	120.15	56.9921	120.15	146.981
120.6	-0.97551	120.6	50.049	120.6	145.122
121.05	1.00484	121.05	55.0242	121.05	148.087
121.5	1.00226	121.5	53.0068	121.5	143.029
121.95	0.99738	121.95	52.9921	121.95	143.963
122.4	0	122.4	51.9991	122.4	141.995
122.85	0.99871	122.85	59.9871	122.85	142.983
123.3	0	123.3	59.0154	123.3	139.015
123.75	-1.9804	123.75	55.0337	123.75	144.027
124.2	0	124.2	57.0287	124.2	146.066
124.65	-0.98075	124.65	53.0374	124.65	137.036
125.1	0	125.1	59.0161	125.1	147.03
125.55	-1.9804	125.55	56.0164	125.55	138.011
126	1.02082	126	55.1041	126	144.291
126.45	0	126.45	61.0112	126.45	147.017
126.9	0	126.9	56.003	126.9	140.005
127.35	0.01335	127.35	53.0236	127.35	147.977
127.8	0.99953	127.8	56.9967	127.8	144.993
128.25	0.99749	128.25	58.9774	128.25	149.95
128.7	0	128.7	56.007	128.7	138.009
129.15	0	129.15	53.9862	129.15	138.969
129.6	0	129.6	61.004	129.6	145.006
130.05	-3.96079	130.05	52.0788	130.05	137.079
130.5	2.00357	130.5	54.0072	130.5	143.023
130.95	0.99733	130.95	54.9867	130.95	146.955
131.4	3.00856	131.4	57.02	131.4	140.029
131.85	1.00237	131.85	57.0166	131.85	142.028
132.3	0	132.3	55.9938	132.3	143.985
132.75	0	132.75	54.9722	132.75	143.922
133.2	-1.9804	133.2	55.0353	133.2	141.032
133.65	0.99525	133.65	55.9715	133.65	140.948
134.1	1.00095	134.1	55.0047	134.1	141.01
134.55	0.99663	134.55	53.9865	134.55	137.973
135	0	135	58.0124	135	140.015
135.45	0	135.45	55.9822	135.45	139.97
135.9	-1.9804	135.9	56.0446	135.9	139.047
136.35	0	136.35	54.9699	136.35	144.91
136.8	0	136.8	56.1293	136.8	138.172
137.25	1.00293	137.25	57.0205	137.25	140.029
137.7	0	137.7	53.0134	137.7	139.04
138.15	0	138.15	55.9681	138.15	140.941
138.6	1.002	138.6	53.006	138.6	141.022
139.05	0	139.05	56.9905	139.05	135.992
139.5	1.00174	139.5	54.0069	139.5	136.01
139.95	0	139.95	53.0008	139.95	142.003
140.4	2.00529	140.4	58.0212	140.4	145.04
140.85	0	140.85	50.9988	140.85	143.983
141.3	1.00324	141.3	56.0194	141.3	134.013
141.75	0.99879	141.75	54.9939	141.75	143.983
142.2	1.00481	142.2	52.0096	142.2	138.038
142.65	3.009	142.65	55.015	142.65	145.045
143.1	0	143.1	58.0204	143.1	144.036
143.55	0.99289	143.55	53.9715	143.55	145.886
144	0	144	51.997	144	144.978
144.45	-1.9804	144.45	54.0283	144.45	143.012
144.9	-0.98118	144.9	54.0345	144.9	141.029
145.35	1.00042	145.35	53.0013	145.35	137.003
145.8	0	145.8	53.0067	145.8	143.029
146.25	2.99782	146.25	56.9949	146.25	142.991
146.7	0	146.7	51.0057	146.7	141.063
147.15	2.99166	147.15	61.9667	147.15	136.981
147.6	0	147.6	53.0597	147.6	141.219
148.05	1.00121	148.05	52.0024	148.05	141.013
148.5	-1.9804	148.5	54.0349	148.5	135.034
148.95	0.00483	148.95	50.0244	148.95	133.002
149.4	0.99668	149.4	55.9801	149.4	136.977
149.85	-0.9851	149.85	55.0063	149.85	139.983
150.3	-0.98075	150.3	53.0374	150.3	135.037
150.75	-1.9804	150.75	52.0279	150.75	133.025
151.2	0.99908	151.2	55.9945	151.2	135.994
151.65	0.99638	151.65	52.9891	151.65	134.982
152.1	1.00143	152.1	54.0057	152.1	141.016
152.55	0	152.55	56.9763	152.55	142.956
153	-3.96079	153	53.0861	153	134.087
153.45	-0.97982	153.45	52.0415	153.45	139.046
153.9	0	153.9	56.9755	153.9	140.961
154.35	-0.98926	154.35	54.9772	154.35	133.986
154.8	-1.9804	154.8	53.0199	154.8	133.02
155.25	0	155.25	52.983	155.25	135.966
155.7	0	155.7	53.9926	155.7	134.991
156.15	0	156.15	53.9745	156.15	133.975
156.6	-1.9804	156.6	54.0467	156.6	139.053
157.05	-1.9804	157.05	52.0253	157.05	136.011
157.5	0	157.5	53.9981	157.5	133.998
157.95	-0.99029	157.95	51.9997	157.95	134.97
158.4	0	158.4	52.0507	158.4	136.152
158.85	0	158.85	57.0316	158.85	137.032
159.3	0	159.3	53.0041	159.3	137.01
159.75	0	159.75	54.9902	159.75	133.992
160.2	0	160.2	52.0027	160.2	138.011
160.65	0	160.65	57.0214	160.65	139.027
161.1	0	161.1	52.0044	161.1	137.016
161.55	0.99853	161.55	51.9971	161.55	133.994
162	-8.64797	162	59.7	162	135.684
162.45	1.00034	162.45	55.0017	162.45	139.003
162.9	1.002	162.9	51.002	162.9	136.012
163.35	0	163.35	52.9984	163.35	136.996
163.8	-0.97455	163.8	50.0509	163.8	138.098
164.25	-1.95102	164.25	53.1126	164.25	132.108
164.7	-1.9804	164.7	54.0565	164.7	136.062
165.15	0	165.15	54.9746	165.15	135.969
165.6	-1.9804	165.6	53.0415	165.6	135.042
166.05	0	166.05	54.9866	166.05	132.992
166.5	0	166.5	54.0108	166.5	134.011
166.95	0	166.95	53.9997	166.95	136
167.4	0	167.4	54.012	167.4	133.009
167.85	0	167.85	57.0045	167.85	138.005
168.3	1.03148	168.3	51.0511	168.3	132.055
168.75	0	168.75	50.9959	168.75	135.976
169.2	2.03975	169.2	54.0795	169.2	134.079
169.65	1.0038	169.65	51.0038	169.65	139.034
170.1	0	170.1	50	170.1	139.008
170.55	0	170.55	52.9879	170.55	139.96
171	1.00221	171	55.011	171	137.015
171.45	1.9922	171.45	52.9883	171.45	134.981
171.9	0	171.9	55.0103	171.9	135.01
172.35	0	172.35	50	172.35	133.987
172.8	-0.97779	172.8	51.047	172.8	136.06
173.25	-1.9804	173.25	49.0354	173.25	129.035
173.7	1.00084	173.7	54.0033	173.7	133.003
174.15	0	174.15	51.9954	174.15	133.991
174.6	0	174.6	52.004	174.6	138.016
175.05	0	175.05	52.0096	175.05	137.033
175.5	1.00253	175.5	53.0076	175.5	133.008
175.95	0.99108	175.95	53.9643	175.95	136.938
176.4	0.99641	176.4	52.9892	176.4	138.968
176.85	0.99671	176.85	53.9868	176.85	132.99
177.3	0	177.3	50.9987	177.3	138.989
177.75	0.99531	177.75	50.9953	177.75	133.981
178.2	0.03198	178.2	50.0516	178.2	138.101
178.65	1.98922	178.65	52.9838	178.65	131.989
179.1	0	179.1	56.0158	179.1	133.008
179.55	0	179.55	53.9771	179.55	137.954
180	0.05558	180	50.0752	180	132.111
180.45	0	180.45	52.0027	180.45	135.007
180.9	-0.98213	180.9	50.0358	180.9	128.039
181.35	0	181.35	52.9831	181.35	136.96
181.8	-0.98153	181.8	53.0335	181.8	136.03
182.25	0.99481	182.25	53.9792	182.25	135.969
182.7	2.9995	182.7	53.9993	182.7	133
183.15	0	183.15	51.9902	183.15	133.98
183.6	-0.97929	183.6	49.0403	183.6	133.045
184.05	0.99675	184.05	50.9967	184.05	132.99
184.5	0	184.5	54.0026	184.5	134.003
184.95	0.99574	184.95	53.983	184.95	133.983
185.4	0	185.4	51.9997	185.4	133.999
185.85	1.00169	185.85	54.0067	185.85	135.008
186.3	0	186.3	50	186.3	134.985
186.75	0.9913	186.75	51.9826	186.75	134.957
187.2	-0.98452	187.2	49.0351	187.2	129.035
187.65	0	187.65	51.9848	187.65	138.932
188.1	0.99922	188.1	52.9977	188.1	133.997
188.55	0.01088	188.55	49.0348	188.55	131.026
189	1.00093	189	51.0009	189	132.002
189.45	0	189.45	50.9967	189.45	133.987
189.9	1.00097	189.9	52.0019	189.9	130
190.35	0	190.35	51.978	190.35	134.945
190.8	1.01931	190.8	53.0579	190.8	135.097
191.25	0	191.25	50	191.25	134.01
191.7	0	191.7	55.0018	191.7	134.001
192.15	1.9893	192.15	50	192.15	134.973
192.6	2.00079	192.6	54.0016	192.6	133.001
193.05	0	193.05	56.973	193.05	138.965
193.5	1.00198	193.5	53.0059	193.5	133.006
193.95	0	193.95	51.9941	193.95	135.982
194.4	2.99896	194.4	53.9986	194.4	138.997
194.85	0	194.85	54.987	194.85	134.987
195.3	0.99977	195.3	51.9995	195.3	134.999
195.75	0.99733	195.75	53.9893	195.75	133.989
196.2	1.00214	196.2	55.0107	196.2	136.013
196.65	1.0022	196.65	54.0088	196.65	135.011
197.1	0	197.1	51.9962	197.1	132.994
197.55	-0.98758	197.55	52.0105	197.55	129.032
198	0	198	51.9939	198	130.997
198.45	0	198.45	51.9927	198.45	133.985
198.9	0	198.9	51.9967	198.9	136.989
199.35	-1.9804	199.35	51.0233	199.35	134.007
199.8	0.99954	199.8	50.9995	199.8	134.998
200.25	-0.98214	200.25	50.0357	200.25	134.029
200.7	0	200.7	50.9992	200.7	131.998
201.15	-0.98715	201.15	49.0325	201.15	133.999
201.6	0	201.6	52.0399	201.6	134.08
202.05	1.00239	202.05	50	202.05	134.01
202.5	1.99707	202.5	51.9971	202.5	137.988
202.95	-3.96079	202.95	48.069	202.95	129.064
203.4	0.99924	203.4	51.9985	203.4	133.997
203.85	0.99536	203.85	50	203.85	137.963
204.3	-1.9804	204.3	51.0428	204.3	132.044
204.75	0	204.75	51.9954	204.75	138.979
205.2	-0.98054	205.2	50.0389	205.2	131.039
205.65	0	205.65	51.9964	205.65	130
206.1	0.99994	206.1	51.9999	206.1	134
206.55	0	206.55	50.9975	206.55	130.998
207	0	207	51.9995	207	131.999
207.45	1.00282	207.45	54.0113	207.45	134.011
207.9	0	207.9	50.9978	207.9	136.984
208.35	0	208.35	50	208.35	131.979
208.8	1.99317	208.8	52.9898	208.8	134.983
209.25	0	209.25	50.9949	209.25	132.985
209.7	0	209.7	51.0003	209.7	132
210.15	0	210.15	51.9885	210.15	130.994
210.6	0	210.6	52.9994	210.6	132
211.05	0	211.05	51.9926	211.05	135.978
211.5	2.00012	211.5	51.0001	211.5	132
211.95	0	211.95	50.9924	211.95	134.962
212.4	0	212.4	50	212.4	134.094
212.85	0	212.85	51.0021	212.85	131.002
213.3	0	213.3	54.0049	213.3	135.006
213.75	0.00818	213.75	50.0278	213.75	130.028
214.2	0	214.2	50	214.2	133.002
214.65	-3.96079	214.65	49.0754	214.65	132.072
215.1	1.00188	215.1	53.0057	215.1	132.004
215.55	0	215.55	52.9972	215.55	131.998
216	1.00021	216	52.0004	216	131
216.45	-1.9804	216.45	49.04	216.45	132.042
216.9	0	216.9	51.002	216.9	131.002
217.35	0.01707	217.35	50.0367	217.35	131.035
217.8	1.00188	217.8	50	217.8	133.006
218.25	-1.9804	218.25	51.0538	218.25	132.059
218.7	0	218.7	53.9924	218.7	130.998
219.15	0.99382	219.15	51.9876	219.15	134.969
219.6	0.99663	219.6	52.9899	219.6	134.983
220.05	0	220.05	52.9922	220.05	135.984
220.5	0	220.5	54.9977	220.5	132.999
220.95	0.99591	220.95	50.9959	220.95	136.971
221.4	1.00299	221.4	50	221.4	133.009
221.85	0	221.85	52.9954	221.85	131.997
222.3	1.0037	222.3	52.0074	222.3	133.011
222.75	0	222.75	52.9764	222.75	133.969
223.2	1.01821	223.2	53.0546	223.2	133.055
223.65	0	223.65	54.0055	223.65	132.003
224.1	0.99917	224.1	50.9992	224.1	135.995
224.55	0.99498	224.55	53.9799	224.55	135.97
225	0.99755	225	52.9927	225	130.998
225.45	1.99307	225.45	53.9862	225.45	131.993
225.9	1.00195	225.9	53.0059	225.9	132.004
226.35	0.99748	226.35	52.9924	226.35	133.99
226.8	0	226.8	51.9987	226.8	131.999
227.25	0	227.25	52.9859	227.25	133.981
227.7	0.99999	227.7	50	227.7	134
228.15	0.99487	228.15	51.9897	228.15	135.969
228.6	0	228.6	55.0042	228.6	132.002
229.05	0	229.05	51.0019	229.05	131.002
229.5	0	229.5	50.9982	229.5	134.991
229.95	0	229.95	53.955	229.95	138.899
230.4	0.99392	230.4	51.9878	230.4	132.982
230.85	-0.98651	230.85	51.0209	230.85	129.033
231.3	-1.9804	231.3	51.0325	231.3	130.035
231.75	0.99469	231.75	51.9894	231.75	133.979
232.2	0	232.2	50.9961	232.2	134.981
232.65	-1.9804	232.65	53.01	232.65	130.028
233.1	1.00149	233.1	51.0015	233.1	133.004
233.55	0	233.55	50.9912	233.55	130
234	-1.9804	234	50.0791	234	132.119
234.45	1.0033	234.45	52.0066	234.45	133.01
234.9	0	234.9	51.0004	234.9	130
235.35	0.99545	235.35	50.9954	235.35	131.991
235.8	0.01885	235.8	49.0388	235.8	130.038
236.25	0.99741	236.25	52.9922	236.25	130.997
236.7	0	236.7	51.0019	236.7	132.004
237.15	-0.98301	237.15	50.034	237.15	130.034
237.6	-20.6052	237.6	50.7949	237.6	119.78
238.05	0	238.05	50.9977	238.05	131.995
238.5	0.99948	238.5	50.9995	238.5	132.998
238.95	0.99859	238.95	52.9958	238.95	131.997
239.4	0	239.4	52.995	239.4	132.995
239.85	0	239.85	50	239.85	133.011
240.3	1.99421	240.3	52.9913	240.3	130.997
240.75	0	240.75	50.9935	240.75	130
241.2	-3.96079	241.2	52.069	241.2	127.077
241.65	0.9939	241.65	52.9817	241.65	135.963
242.1	1.9969	242.1	50	242.1	131.997
242.55	0	242.55	52.9916	242.55	135.983
243	1.00264	243	50	243	133.008
243.45	-1.9804	243.45	48.0392	243.45	129.034
243.9	-0.97799	243.9	48.0392	243.9	130.044
244.35	1.98767	244.35	50	244.35	131.988
244.8	4.06901	244.8	51.0172	244.8	131.017
245.25	1.00065	245.25	51.0007	245.25	133.002
245.7	0	245.7	53.9908	245.7	130.998
246.15	0.99347	246.15	50	246.15	132.98
246.6	0	246.6	51.995	246.6	132.993
247.05	0	247.05	53.9821	247.05	130
247.5	0	247.5	52.001	247.5	135.003
247.95	0	247.95	50	247.95	132.992
248.4	0	248.4	51.9984	248.4	131.998
248.85	-0.98621	248.85	50.0276	248.85	133.01
249.3	0	249.3	50.9998	249.3	132
249.75	1.98921	249.75	51.9892	249.75	130
250.2	0	250.2	51.9981	250.2	131.998
250.65	0	250.65	51.0017	250.65	133.005
251.1	-1.9804	251.1	50.0384	251.1	131.038
251.55	2.97554	251.55	50.9918	251.55	130.992
252	0	252	50	252	135.956
252.45	0.99187	252.45	53.9675	252.45	131.984
252.9	-1.9804	252.9	50.0322	252.9	131.029
253.35	0	253.35	50	253.35	131.989
253.8	-0.98235	253.8	50.0353	253.8	130.035
254.25	0.99687	254.25	53.9875	254.25	133.987
254.7	-0.98225	254.7	49.0374	254.7	130.036
255.15	0.99083	255.15	51.9817	255.15	132.972
255.6	1.02118	255.6	51.0212	255.6	130
256.05	0	256.05	51.0044	256.05	131.004
256.5	0	256.5	52.001	256.5	133.002
256.95	0	256.95	50	256.95	130.997
257.4	0	257.4	52.0011	257.4	133.002
257.85	1.01262	257.85	52.0299	257.85	136.021
258.3	1.00232	258.3	51.0023	258.3	133.007
258.75	0	258.75	54.0002	258.75	131
259.2	3.0079	259.2	50	259.2	131.003
259.65	0	259.65	50	259.65	130.998
260.1	1.00076	260.1	51.0008	260.1	130
260.55	0	260.55	50.9991	260.55	131.998
261	0	261	53.0129	261	132.009
261.45	0	261.45	51.0037	261.45	133.011
261.9	0	261.9	50	261.9	132.007
262.35	0.99542	262.35	51.9908	262.35	130.995
262.8	1.9943	262.8	51.9943	262.8	130.997
263.25	0	263.25	51.9935	263.25	130.997
263.7	0	263.7	50	263.7	133
264.15	0.99821	264.15	51.9964	264.15	132.995
264.6	0	264.6	50	264.6	135.004
265.05	0	265.05	54.9939	265.05	131.998
265.5	0	265.5	52.0071	265.5	130
265.95	0	265.95	51.9897	265.95	133.979
266.4	0	266.4	51.017	266.4	132.034
266.85	0	266.85	53.0169	266.85	131.006
267.3	0	267.3	52.9982	267.3	130.999
267.75	0	267.75	51.9943	267.75	131.994
268.2	0.99921	268.2	51.9984	268.2	130
268.65	1.9992	268.65	52.9988	268.65	133.998
269.1	0	269.1	51.999	269.1	131.999
269.55	0.99804	269.55	50	269.55	132.994
270	-1.9804	270	49.0409	270	131.044
270.45	0	270.45	50	270.45	130.999
270.9	0	270.9	51.0008	270.9	131.001
271.35	-1.9804	271.35	48.0392	271.35	129.038
271.8	1.00234	271.8	50	271.8	130
272.25	0	272.25	51.0021	272.25	134.008
272.7	1.00061	272.7	50	272.7	131.001
273.15	0.99441	273.15	54.9721	273.15	131.989
273.6	1.00127	273.6	53.0038	273.6	131.001
274.05	0	274.05	50	274.05	131.993
274.5	2.99259	274.5	51.9951	274.5	130.998
274.95	-1.9804	274.95	48.0392	274.95	128.039
275.4	0	275.4	50	275.4	134.002
275.85	0	275.85	51.9983	275.85	131.998
276.3	-0.97846	276.3	48.0392	276.3	131.045
276.75	0	276.75	50	276.75	132.983
277.2	0	277.2	51.0205	277.2	132.041
277.65	0	277.65	51.0024	277.65	133.007
278.1	-1.9804	278.1	48.0392	278.1	128.039
278.55	0.99407	278.55	50.9941	278.55	131.988
279	0.01605	279	49.0374	279	130.036
279.45	0.99949	279.45	50.9995	279.45	130.999
279.9	0	279.9	51.0011	279.9	131.001
280.35	1.99232	280.35	51.9923	280.35	133.985
280.8	0	280.8	51.0015	280.8	131.001
281.25	0	281.25	50.997	281.25	134.985
281.7	3.0101	281.7	53.0101	281.7	131.003
282.15	0	282.15	50.996	282.15	130
282.6	0	282.6	53.0071	282.6	130
283.05	2.00645	283.05	52.0065	283.05	131.003
283.5	1.99695	283.5	52.9954	283.5	131.997
283.95	0.99106	283.95	51.9821	283.95	131.982
284.4	1.99485	284.4	50	284.4	131.995
284.85	0.01416	284.85	50.0338	284.85	130.034
285.3	0.99824	285.3	51.9965	285.3	130.998
285.75	0	285.75	50.9969	285.75	130.997
286.2	0	286.2	52.9999	286.2	133
286.65	0.99784	286.65	52.9935	286.65	130
287.1	-1.9804	287.1	49.0392	287.1	129.039
287.55	0	287.55	51.9847	287.55	131.985
288	-1.9804	288	50.0797	288	128.039
288.45	0.02677	288.45	48.0392	288.45	129.043
288.9	0.9994	288.9	51.9988	288.9	134.997
289.35	0	289.35	51.989	289.35	131.989
289.8	-1.96182	289.8	49.0769	289.8	127.078
290.25	0.99732	290.25	51.9947	290.25	131.995
290.7	0	290.7	51.0025	290.7	130
291.15	0.99977	291.15	51.9995	291.15	131
291.6	0	291.6	50	291.6	133.995
292.05	0.99689	292.05	51.9938	292.05	132.991
292.5	1.00071	292.5	54.0029	292.5	133.002
292.95	-1.9804	292.95	51.0299	292.95	131.03
293.4	1.00296	293.4	50	293.4	133.009
293.85	1.00421	293.85	52.0084	293.85	134.017
294.3	0	294.3	51.998	294.3	130
294.75	0.9928	294.75	52.9784	294.75	131.986
295.2	0	295.2	51.9924	295.2	130
295.65	-1.9804	295.65	50.0286	295.65	131.023
296.1	0	296.1	53.9887	296.1	132.992
296.55	-1.9804	296.55	52.0238	296.55	132.024
297	0	297	51.9989	297	133.998
297.45	0.99762	297.45	51.9952	297.45	130.998
297.9	1.00203	297.9	52.0041	297.9	133.006
298.35	0	298.35	50.9923	298.35	130.992
298.8	0	298.8	52.0368	298.8	131.018
299.25	-1.9804	299.25	48.0392	299.25	131.049
299.7	2.00145	299.7	50	299.7	134.003
300.15	-1.9804	300.15	50.0302	300.15	131.026
300.6	2.9909	300.6	51.9939	300.6	130
301.05	0	301.05	53.9984	301.05	130
301.5	0	301.5	51.0045	301.5	133.013
301.95	0	301.95	50.9958	301.95	130.996
302.4	0	302.4	53.0028	302.4	134.004
302.85	0	302.85	51.9994	302.85	130
303.3	1.00305	303.3	52.0061	303.3	136.018
303.75	1.99531	303.75	50.9977	303.75	131.995
304.2	2.00023	304.2	51.0001	304.2	133
304.65	-1.9804	304.65	49.0434	304.65	131.052
305.1	1.00045	305.1	53.0014	305.1	133.001
305.55	0	305.55	50.9936	305.55	131.987
306	1.99373	306	50.9969	306	131.994
306.45	-1.9804	306.45	51.0266	306.45	130.031
306.9	0	306.9	52.9954	306.9	131.997
307.35	0	307.35	50.998	307.35	131.996
307.8	0	307.8	52.9983	307.8	130.999
308.25	0	308.25	51.9939	308.25	130
308.7	0	308.7	53.0066	308.7	130
309.15	0.99267	309.15	51.9853	309.15	131.985
309.6	0	309.6	53.0542	309.6	130
310	30.1072	310	572.136	310	719.367
310.45	22.1693	310.45	558.12	310.45	743.646
310.9	44.1578	310.9	547.535	310.9	745.89
311.35	41.6555	311.35	571.686	311.35	740.948
311.8	38.9658	311.8	593.523	311.8	722.48
312.25	30.9334	312.25	566.888	312.25	735.697
312.7	20.018	312.7	540.442	312.7	762.57
313.15	32.8575	313.15	595.633	313.15	772.214
313.6	31.0652	313.6	566.083	313.6	750.302
314.05	26.946	314.05	570.71	314.05	750.456
314.5	31.9255	314.5	583.754	314.5	756.537
314.95	25.9891	314.95	558.787	314.95	751.739
315.4	29.0682	315.4	602.295	315.4	754.465
315.85	27.0402	315.85	604.825	315.85	751.925
316.3	24.0047	316.3	572.102	316.3	717.114
316.75	26.8695	316.75	560.521	316.75	748.995
317.2	27.9259	317.2	572.613	317.2	698.491
317.65	23.8555	317.65	596.555	317.65	747.106
318.1	25.0699	318.1	539.954	318.1	688.081
318.55	33.8075	318.55	519.327	318.55	717.654
319	37.0899	319	612.364	319	711.41
319.45	35.8748	319.45	535.306	319.45	696.024
319.9	18.0604	319.9	564.09	319.9	740.286
320.35	39.7868	320.35	537.389	320.35	753.659
320.8	23.5114	320.8	557.028	320.8	721.873
321.25	24.0067	321.25	576.148	321.25	716.164
321.7	28.1122	321.7	577.104	321.7	684.212
322.15	31.8971	322.15	516.496	322.15	690.193
322.6	23.9833	322.6	563.643	322.6	669.625
323.05	30.9796	323.05	563.661	323.05	688.631
323.5	31.044	323.5	563.728	323.5	706.818
323.95	26.9657	323.95	579.327	323.95	694.282
324.4	23.0481	324.4	541.024	324.4	734.26
324.85	31.9799	324.85	575.67	324.85	689.649
325.3	24.0964	325.3	558.542	325.3	706.743
325.75	26.9882	325.75	532.788	325.75	658.768
326.2	33.1677	326.2	532.439	326.2	675.76
326.65	30.0591	326.65	494.875	326.65	701.123
327.1	28.1164	327.1	534.604	327.1	692.856
327.55	30.8786	327.55	533.953	327.55	719.501
328	29.0738	328	528.214	328	714.484
328.45	26.9839	328.45	521.718	328.45	653.687
328.9	19.0866	328.9	528.17	328.9	681.503
329.35	28.9435	329.35	548.028	329.35	690.905
329.8	16.0865	329.8	518.518	329.8	665.88
330.25	36.9875	330.25	531.837	330.25	674.816
330.7	31.1586	330.7	528.435	330.7	705.931
331.15	31.8917	331.15	515.42	331.15	704.051
331.6	17.3469	331.6	525.51	331.6	668.775
332.05	22.0048	332.05	533.104	332.05	678.119
332.5	28.0285	332.5	516.475	332.5	658.538
332.95	45.6949	332.95	499.995	332.95	648.537
333.4	19.9927	333.4	488.839	333.4	642.812
333.85	29.8912	333.85	524.273	333.85	666.049
334.3	25.0026	334.3	504.751	334.3	658.705
334.75	25.9897	334.75	487.569	334.75	656.473
335.2	27.0468	335.2	531.834	335.2	679.952
335.65	24.914	335.65	527.353	335.65	644.226
336.1	30.9793	336.1	503.697	336.1	653.65
336.55	26.9713	336.55	464.344	336.55	631.199
337	41.1264	337	478.316	337	677.683
337.45	30.0116	337.45	475.164	337.45	655.203
337.9	23.0134	337.9	527.279	337.9	673.318
338.35	29.7566	338.35	509.244	338.35	605.114
338.8	27.9809	338.8	500.692	338.8	674.628
339.25	35.8853	339.25	469.659	339.25	601.493
339.7	16.0786	339.7	482.938	339.7	626.062
340.15	23.9	340.15	507.088	340.15	676.713
340.6	23.0461	340.6	493.887	340.6	635.009
341.05	22.9457	341.05	503.927	341.05	680.698
341.5	36.0628	341.5	496.778	341.5	662.928
341.95	25.859	341.95	529.386	341.95	662.099
342.4	29.6207	342.4	503.503	342.4	622.316
342.85	20.0338	342.85	461.694	342.85	645.87
343.3	35.1254	343.3	467.49	343.3	598.673
343.75	35.9472	343.75	492.35	343.75	629.266
344.2	20.9977	344.2	451.956	344.2	584.95
344.65	20.974	344.65	452.237	344.65	640.023
345.1	29.0867	345.1	476.966	345.1	614.089
345.55	21.9753	345.55	453.547	345.55	650.416
346	31.0113	346	470.153	346	620.178
346.45	26.0386	346.45	456.603	346.45	576.662
346.9	19.0044	346.9	455.093	346.9	633.116
347.35	20.9987	347.35	463.974	347.35	608.97
347.8	26.0212	347.8	431.31	347.8	642.417
348.25	18.0741	348.25	460.683	348.25	586.872
348.7	16.0676	348.7	497.885	348.7	628.096
349.15	23.8378	349.15	438.358	349.15	618.675
349.6	13.0226	349.6	474.125	349.6	602.135
350.05	28.8994	350.05	462.563	350.05	616.307
350.5	28.1073	350.5	465.255	350.5	604.428
350.95	15.9567	350.95	429.969	350.95	599.725
351.4	19.0191	351.4	486.439	351.4	621.494
351.85	22.0446	351.85	495.903	351.85	630.012
352.3	24.0847	352.3	458.436	352.3	584.599
352.75	15.9116	352.75	429.89	352.75	638.177
353.2	23.5261	353.2	425.394	353.2	579.041
353.65	17.0324	353.65	426.716	353.65	578.853
354.1	20.0458	354.1	434.88	354.1	600.075
354.55	25.8524	354.55	412.928	354.55	594.349
355	23.0019	355	409.03	355	632.042
355.45	20.9921	355.45	431.857	355.45	576.833
355.9	27.0437	355.9	453.652	355.9	577.723
356.35	25.0013	356.35	448.022	356.35	627.027
356.8	20.0114	356.8	420.211	356.8	601.269
357.25	21.9808	357.25	443.656	357.25	586.601
357.7	29.0854	357.7	411.06	357.7	613.42
358.15	15.9583	358.15	407.809	358.15	572.519
358.6	20.0846	358.6	412.528	358.6	562.824
359.05	16.0207	359.05	425.484	359.05	557.551
359.5	24.0241	359.5	412.103	359.5	572.116
359.95	24.9917	359.95	367.709	359.95	556.596
360.4	21.9249	360.4	426.709	360.4	555.542
360.85	18.9585	360.85	417.196	360.85	544.093
361.3	16.0415	361.3	416.949	361.3	542.065
361.75	15.0291	361.75	409.241	361.75	569.285
362.2	23.0304	362.2	418.486	362.2	536.536
362.65	17.97	362.65	434.359	362.65	586.239
363.1	17.1062	363.1	383.069	363.1	554.637
363.55	13.9316	363.55	402.27	363.55	554.913
364	22.4224	364	450.544	364	555.005
364.45	27.0649	364.45	384.802	364.45	568.05
364.9	24.0884	364.9	433.407	364.9	549.54
365.35	26.9406	365.35	412.201	365.35	558.056
365.8	27.0964	365.8	431.356	365.8	539.456
366.25	21.9358	366.25	386.016	366.25	557.748
366.7	11.0859	366.7	376.707	366.7	548.171
367.15	26.0134	367.15	378.17	367.15	564.224
367.6	25.0893	367.6	416.304	367.6	528.418
368.05	32.9027	368.05	366.065	368.05	538.791
368.5	14.0722	368.5	420.903	368.5	559.202
368.95	22.961	368.95	412.385	368.95	547.292
369.4	22.071	369.4	399.123	369.4	531.291
369.85	18.0326	369.85	407.647	369.85	534.732
370.3	18.0624	370.3	367.096	370.3	570.523
370.75	15.9657	370.75	390.013	370.75	503.911
371.2	24.9323	371.2	369.134	371.2	545.871
371.65	18.9602	371.65	393.28	371.65	541.138
372.1	16.0616	372.1	410.884	372.1	522.959
372.55	21.9983	372.55	392.973	372.55	524.969
373	17.0445	373	375.851	373	560.123
373.45	19.9891	373.45	382.819	373.45	505.795
373.9	17.0923	373.9	366.71	373.9	504.019
374.35	10.9767	374.35	340.384	374.35	518.177
374.8	17.3658	374.8	367.692	374.8	506.94
375.25	14.0089	375.25	403.225	375.25	529.255
375.7	15.0287	375.7	376.624	375.7	514.736
376.15	10.955	376.15	393.589	376.15	519.401
376.6	17.0003	376.6	361.719	376.6	522.637
377.05	22.9939	377.05	389.909	377.05	525.894
377.5	20.0449	377.5	398.441	377.5	484.448
377.95	9.98708	377.95	357.602	377.95	505.514
378.4	21.0412	378.4	359.607	378.4	503.732
378.85	21.9599	378.85	342.465	378.85	538.254
379.3	15.0475	379.3	343.928	379.3	490.137
379.75	13.9379	379.75	391.479	379.75	491.39
380.2	20.07	380.2	375.133	380.2	514.34
380.65	19.0601	380.65	373.018	380.65	487.126
381.1	19.0414	381.1	348.649	381.1	523.856
381.55	19.8801	381.55	318.381	381.55	492.811
382	22.0284	382	325.355	382	490.465
382.45	13.0102	382.45	359.243	382.45	501.291
382.9	16.0121	382.9	356.911	382.9	495.886
383.35	18.0309	383.35	344.505	383.35	519.669
383.8	19.0088	383.8	354.14	383.8	507.174
384.25	16.0095	384.25	362.186	384.25	492.216
384.7	14.114	384.7	310.171	384.7	472.512
385.15	16.8925	385.15	367.977	385.15	519.521
385.6	14.3033	385.6	359.564	385.6	488.604
386.05	16.0306	386.05	365.603	386.05	495.698
386.5	20.0733	386.5	332.029	386.5	484.293
386.95	13.9743	386.95	338.471	386.95	463.388
387.4	16.0313	387.4	355.596	387.4	484.692
387.85	13.9904	387.85	366.783	387.85	478.762
388.3	13.0382	388.3	359.909	388.3	456.959
388.75	14.9816	388.75	334.65	388.75	453.602
389.2	21.0977	389.2	326.279	389.2	468.567
389.65	20.9518	389.65	362.282	389.65	467.224
390.1	12.0649	390.1	332.537	390.1	456.607
390.55	18.0437	390.55	387.817	390.55	459.798
391	13.047	391	342.053	391	493.31
391.45	17.0807	391.45	366.496	391.45	424.391
391.9	17.9688	391.9	350.478	391.9	485.383
392.35	10.9399	392.35	335.432	392.35	496.984
392.8	14.9959	392.8	344.919	392.8	467.907
393.25	14.9836	393.25	302.499	393.25	483.285
393.7	18.0187	393.7	315.275	393.7	467.35
394.15	14.9541	394.15	311.198	394.15	433.07
394.6	17.0624	394.6	364.148	394.6	461.211
395.05	16.9871	395.05	301.809	395.05	465.745
395.5	21.0871	395.5	324.133	395.5	473.419
395.95	22.9111	395.95	337.883	395.95	481.636
396.4	21.4459	396.4	308.372	396.4	481.304
396.85	16.0535	396.85	346.99	396.85	453.077
397.3	13.0028	397.3	328.059	397.3	485.076
397.75	12.9685	397.75	319.346	397.75	464.189
398.2	17.9639	398.2	303.491	398.2	432.393
398.65	15.9856	398.65	358.721	398.65	465.697
399.1	15.0344	399.1	356.701	399.1	431.69
399.55	22.9213	399.55	326.053	399.55	438.94
400	18.0397	400	353.667	400	422.643
400.45	14.9709	400.45	343.43	400.45	446.385
400.9	21.0267	400.9	328.353	400.9	459.418
401.35	14.9897	401.35	313.819	401.35	419.801
401.8	19.0249	401.8	323.358	401.8	444.412
402.25	13.0647	402.25	313.836	402.25	442.984
402.7	12.0127	402.7	316.281	402.7	440.327
403.15	18.8786	403.15	329.204	403.15	446.961
403.6	16.0379	403.6	314.625	403.6	433.717
404.05	12.9384	404.05	311.754	404.05	439.527
404.5	10.0168	404.5	306.43	404.5	427.499
404.95	12.9674	404.95	325.308	404.95	406.305
405.4	8.04138	405.4	293.573	405.4	430.697
405.85	19.9955	405.85	285.947	405.85	439.93
406.3	14.0384	406.3	341.799	406.3	400.741
406.75	13.918	406.75	280.642	406.75	409.355
407.2	14.2768	407.2	310.042	407.2	452.249
407.65	13.036	407.65	279.634	407.65	437.85
408.1	20.0299	408.1	297.369	408.1	441.465
408.55	8.9905	408.55	315.33	408.55	418.269
409	18.0037	409	340.06	409	402.056
409.45	16.0078	409.45	305.125	409.45	412.138
409.9	18.0578	409.9	309.831	409.9	407.889
410.35	9.01417	410.35	316.906	410.35	432.888
410.8	17.0386	410.8	329.633	410.8	419.656
411.25	17.0207	411.25	293.053	411.25	412.055
411.7	15.0088	411.7	262.124	411.7	414.167
412.15	14.987	412.15	303.78	412.15	415.753
412.6	15.0508	412.6	304.86	412.6	416.968
413.05	8.04032	413.05	309.58	413.05	426.656
413.5	13.0151	413.5	302.962	413.5	432.947
413.95	15.9327	413.95	289.986	413.95	435.708
414.4	10.9715	414.4	292.371	414.4	415.259
414.85	17.9971	414.85	297.96	414.85	394.958
415.3	15.0176	415.3	277.267	415.3	392.308
415.75	15.9864	415.75	286.799	415.75	382.786
416.2	9.02777	416.2	310.802	416.2	374.753
416.65	13.9692	416.65	279.308	416.65	401.176
417.1	14.0594	417.1	290.014	417.1	421.23
417.55	14.9135	417.55	305.519	417.55	407.392
418	10.2031	418	289.773	418	390.18
418.45	11.0323	418.45	289.701	418.45	425.865
418.9	16.0233	418.9	265.313	418.9	405.401
419.35	14.9522	419.35	262.187	419.35	423.862
419.8	15.0083	419.8	282.128	419.8	389.143
420.25	9.96473	420.25	268.228	420.25	409.013
420.7	16.0521	420.7	269.713	420.7	419.941
421.15	13.0283	421.15	256.943	421.15	391.908
421.6	15.0285	421.6	298.471	421.6	388.49
422.05	11.9887	422.05	252.809	422.05	389.755
422.5	12.0278	422.5	278.529	422.5	395.614
422.95	7.97519	422.95	285.268	422.95	381.218
423.4	7.01221	423.4	287.413	423.4	386.447
423.85	9.03478	423.85	287.369	423.85	383.391
424.3	10.0197	424.3	283.459	424.3	390.513
424.75	9.94438	424.75	259.826	424.75	402.476
425.2	14.9781	425.2	272.674	425.2	392.615
425.65	11.9839	425.65	283.436	425.65	385.38
426.1	16.0098	426.1	250.122	426.1	401.166
426.55	13.0123	426.55	260.199	426.55	384.24
427	10.0216	427	262.458	427	368.514
427.45	13.0127	427.45	252.945	427.45	386.921
427.9	14.0479	427.9	252.691	427.9	403.934
428.35	11.9347	428.35	243.94	428.35	384.608
428.8	20.4236	428.8	258.321	428.8	388.359
429.25	10.0267	429.25	268.582	429.25	375.654
429.7	6.01198	429.7	271.441	429.7	359.457
430.15	15.9819	430.15	255.767	430.15	359.74
430.6	9.98398	430.6	267.651	430.6	387.587
431.05	17.9693	431.05	269.625	431.05	362.603
431.5	15.0382	431.5	231.461	431.5	364.596
431.95	6.98264	431.95	275.439	431.95	386.363
432.4	15.0238	432.4	270.35	432.4	354.356
432.85	11.0031	432.85	246.787	432.85	371.729
433.3	5.03344	433.3	266.47	433.3	350.478
433.75	9.97383	433.75	231.524	433.75	387.325
434.2	16.0095	434.2	257.123	434.2	366.141
434.65	11.0555	434.65	273.12	434.65	364.175
435.1	13.0261	435.1	267.436	435.1	372.486
435.55	10.9528	435.55	254.97	435.55	391.677
436	13.9955	436	242.938	436	374.921
436.45	7.0033	436.45	242.686	436.45	366.606
436.9	9.05713	436.9	233.336	436.9	375.422
437.35	10.0163	437.35	257.338	437.35	383.413
437.8	8.96535	437.8	243.253	437.8	365.091
438.25	11.9898	438.25	213.86	438.25	380.786
438.7	6.02139	438.7	233.081	438.7	371.094
439.15	9.92748	439.15	237.63	439.15	367.267
439.6	11.2871	439.6	242.906	439.6	378.315
440.05	17.0113	440.05	236.957	440.05	380.929
440.5	11.9822	440.5	243.713	440.5	358.661
440.95	7.97788	440.95	256.428	440.95	351.386
441.4	19.026	441.4	262.29	441.4	365.321
441.85	3.03028	441.85	228.845	441.85	335.81
442.3	6.01544	442.3	251.517	442.3	361.595
442.75	9.99033	442.75	240.815	442.75	354.782
443.2	15.0088	443.2	262.124	443.2	362.136
443.65	12.0286	443.65	229.155	443.65	363.19
444.1	11.0416	444.1	220.643	444.1	330.756
444.55	9.98598	444.55	238.735	444.55	357.68
445	12.0213	445	246.349	445	373.432
445.45	3.0839	445.45	258.425	445.45	345.47
445.9	10.9941	445.9	236.9	445.9	355.879
446.35	8.96825	446.35	255.273	446.35	368.157
446.8	17.9704	446.8	235.694	446.8	346.643
447.25	3.00311	447.25	224.455	447.25	336.349
447.7	11.0494	447.7	248.888	447.7	347.974
448.15	15.9871	448.15	247.84	448.15	348.823
448.6	8.00704	448.6	237.165	448.6	334.18
449.05	16.9705	449.05	238.672	449.05	346.624
449.5	14.0691	449.5	248.977	449.5	322.947
449.95	8.9535	449.95	229.939	449.95	356.657
450.4	20.3575	450.4	227.11	450.4	349.861
450.85	7.02374	450.85	241.648	450.85	323.654
451.3	9.034	451.3	255.774	451.3	370.907
451.75	12.952	451.75	211.402	451.75	360.147
452.2	11.0038	452.2	221.058	452.2	331.068
452.65	10.0231	452.65	235.428	452.65	338.481
453.1	15.018	453.1	240.228	453.1	341.254
453.55	12.9708	453.55	219.618	453.55	356.49
454	9.03931	454	207.686	454	347.948
454.45	12.9709	454.45	220.616	454.45	352.5
454.9	9.00791	454.9	232.16	454.9	317.164
455.35	2.99176	455.35	220.53	455.35	356.377
455.8	11.0145	455.8	237.246	455.8	364.308
456.25	2.03545	456.25	226.744	456.25	349.915
456.7	11.9927	456.7	249.878	456.7	362.858
457.15	11.9531	457.15	281.093	457.15	387.987
457.6	10.9889	457.6	302.437	457.6	440.3
458.05	8.97406	458.05	327.199	458.05	520.87
458.5	10.0211	458.5	327.583	458.5	562.91
458.95	16.9561	458.95	301.35	458.95	537.945
459.4	9.01592	459.4	348.527	459.4	556.754
459.85	16.9583	459.85	349.264	459.85	639.747
460.3	8.02019	460.3	335.719	460.3	665.348
460.75	6.94703	460.75	336.693	460.75	651.782
461.2	17.3883	461.2	345.601	461.2	651.649
461.65	9.01209	461.65	309.348	461.65	574.596
462.1	13.0324	462.1	349.746	462.1	621.222
462.55	12.9519	462.55	342.912	462.55	593.28
463	8.01098	463	387.746	463	625.61
463.45	5.99828	463.45	395.901	463.45	727.828
463.9	11.0166	463.9	363.471	463.9	706.866
464.35	13.0068	464.35	386.749	464.35	698.55
464.8	11.0091	464.8	414.301	464.8	789.544
465.25	5.00547	465.25	411.304	465.25	797.684
465.7	13.0035	465.7	415.643	465.7	838.274
466.15	10.0152	466.15	415.905	466.15	763.808
466.6	6.00993	466.6	383.551	466.6	742.011
467.05	18.0396	467.05	357.675	467.05	615.064
467.5	11.0175	467.5	338.459	467.5	580.716
467.95	5.96079	467.95	313.961	467.95	564.612
468.4	5.00072	468.4	293.035	468.4	527.057
468.85	8.96398	468.85	289.81	468.85	468.31
469.3	13.0319	469.3	303.62	469.3	459.806
469.75	9.96946	469.75	280.295	469.75	460.986
470.2	9.03129	470.2	268.273	470.2	481.414
470.65	6.00095	470.65	241.03	470.65	473.055
471.1	11.0327	471.1	264.637	471.1	469.005
471.55	9.94527	471.55	248.905	471.55	432.336
472	14.3027	472	236.957	472	438.53
472.45	8.03294	472.45	229.28	472.45	418.426
472.9	14.0138	472.9	269.217	472.9	440.306
473.35	1.98957	473.35	249.952	473.35	417.493
473.8	4.99136	473.8	282.091	473.8	425.833
474.25	10.9879	474.25	259.769	474.25	435.663
474.7	3.01157	474.7	277.876	474.7	416.099
475.15	16.9449	475.15	275.268	475.15	448.964
475.6	6.01293	475.6	266.466	475.6	440.668
476.05	10.9747	476.05	232.578	476.05	450.261
476.5	7.00218	476.5	265.067	476.5	458.102
476.95	9.958	476.95	269.076	476.95	439.694
477.4	9.02873	477.4	234.587	477.4	434.97
477.85	10.0529	477.85	249.597	477.85	462.967
478.3	16.0247	478.3	234.284	478.3	424.454
478.75	12.9413	478.75	244.119	478.75	461.496
479.2	8.98359	479.2	256.623	479.2	395.515
479.65	5.97657	479.65	214.356	479.65	448.75
480.1	8.00971	480.1	246.238	480.1	430.364
480.55	4.00661	480.55	261.198	480.55	413.901
481	7.0015	481	225.038	481	438.066
481.45	7.98059	481.45	254.503	481.45	442.241
481.9	13.0191	481.9	283.342	481.9	425.433
482.35	8.94828	482.35	250.716	482.35	407.217
482.8	9.19082	482.8	233.816	482.8	426.148
483.25	10.0192	483.25	249.032	483.25	446.028
483.7	4.02703	483.7	248.287	483.7	438.423
484.15	9.9377	484.15	239.81	484.15	447.013
484.6	5.98683	484.6	238.585	484.6	442.313
485.05	10.0028	485.05	269.06	485.05	459.091
485.5	5.01663	485.5	234.96	485.5	415.917
485.95	3.00757	485.95	212.642	485.95	433.303
486.4	8.01751	486.4	245.427	486.4	430.657
486.85	5.98757	486.85	232.621	486.85	411.416
487.3	4.99939	487.3	248.976	487.3	412.965
487.75	6.00204	487.75	224.65	487.75	426.383
488.2	8.00939	488.2	259.245	488.2	442.366
488.65	11.0423	488.65	231.696	488.65	445.207
489.1	3.99949	489.1	231.977	489.1	427.962
489.55	2.99495	489.55	269.656	489.55	414.245
490	7.96698	490	248.179	490	450.671
490.45	9.96464	490.45	240.324	490.45	421.964
490.9	10.985	490.9	207.784	490.9	452.558
491.35	7.97099	491.35	238.315	491.35	422.934
491.8	6.02703	491.8	238.216	491.8	432.321
492.25	8.98142	492.25	250.335	492.25	402.085
492.7	16.0526	492.7	233.601	492.7	418.946
493.15	3.97732	493.15	231.735	493.15	414.01
493.6	7.15698	493.6	249.373	493.6	444.907
494.05	9.0374	494.05	232.756	494.05	447.313
494.5	10.022	494.5	236.409	494.5	480.769
494.95	14.9378	494.95	238.216	494.95	433.735
495.4	9.00482	495.4	240.102	495.4	437.164
495.85	10.004	495.85	244.077	495.85	432.12
496.3	13.0387	496.3	238.559	496.3	423.872
496.75	6.99248	496.75	239.796	496.75	413.695
497.2	10.0231	497.2	219.39	497.2	421.671
497.65	10.0037	497.65	258.076	497.65	435.112
498.1	16.051	498.1	234.587	498.1	416.912
498.55	8.98286	498.55	215.684	498.55	430.427
499	11.0593	499	235.997	499	453.735
499.45	9.03285	499.45	243.704	499.45	431.095
499.9	5.03783	499.9	252.57	499.9	459.901
500.35	7.95038	500.35	210.995	500.35	423.17
500.8	6.99588	500.8	237.889	500.8	398.842
501.25	12.9852	501.25	250.771	501.25	450.634
501.7	4.002	501.7	229.089	501.7	401.135
502.15	9.99002	502.15	243.806	502.15	444.686
502.6	9.01547	502.6	231.311	502.6	461.569
503.05	10.9968	503.05	213.952	503.05	454.904
503.5	6.02939	503.5	248.97	503.5	426.445
503.95	4.97682	503.95	218.988	503.95	434.157
504.4	8.29875	504.4	226.907	504.4	441.762
504.85	6.00318	504.85	220.09	504.85	440.164
505.3	10.967	505.3	228.462	505.3	422.12
505.75	12.9379	505.75	222.174	505.75	429.562
506.2	2.99454	506.2	222.685	506.2	416.478
506.65	9.95616	506.65	221.246	506.65	398.816
507.1	15.0301	507.1	203.307	507.1	414.569
507.55	7.97342	507.55	234.385	507.55	458.904
508	7.01523	508	232.949	508	410.901
508.45	9.93945	508.45	222.946	508.45	417.25
508.9	6.0004	508.9	229.012	508.9	410.018
509.35	5.00472	509.35	204.705	509.35	424.408
509.8	5.99817	509.8	214.95	509.8	405.916
510.25	5.01238	510.25	197.364	510.25	437.76
510.7	4.9783	510.7	213.288	510.7	433.676
511.15	13.8752	511.15	234.342	511.15	435.254
511.6	4.97426	511.6	243.001	511.6	417.512
512.05	5.96947	512.05	220.13	512.05	416.535
512.5	9.98343	512.5	255.659	512.5	414.528
512.95	2.98883	512.95	206.415	512.95	443.827
513.4	6.99396	513.4	226.529	513.4	435.161
513.85	6.98285	513.85	219.584	513.85	402.331
514.3	4.00342	514.3	233.156	514.3	419.247
514.75	7.92473	514.75	230.294	514.75	413.307
515.2	7.17302	515.2	200.634	515.2	414.872
515.65	6.03	515.65	220.85	515.65	406.375
516.1	3.0076	516.1	193.362	516.1	413.717
516.55	11.9811	516.55	231.713	516.55	406.564
517	6.00718	517	243.231	517	415.341
517.45	9.99552	517.45	207.929	517.45	422.869
517.9	8.10494	517.9	207.033	517.9	407.594
518.35	2.00998	518.35	226.609	518.35	392.402
518.8	8.0367	518.8	214.752	518.8	408.271
519.25	7.00907	519.25	214.212	519.25	385.33
519.7	5.02895	519.7	222.996	519.7	399.552
520.15	4.99438	520.15	198.832	520.15	393.703
520.6	7.03416	520.6	215.805	520.6	426.44
521.05	8.03873	521.05	216.804	521.05	390.254
521.5	5.01132	521.5	199.337	521.5	399.609
521.95	7.97904	521.95	209.581	521.95	389.319
522.4	5.99737	522.4	211.929	522.4	417.873
522.85	7.98968	522.85	213.788	522.85	402.648
523.3	7.01198	523.3	250.342	523.3	392.448
523.75	3.01566	523.75	192.925	523.75	389.832
524.2	4.01641	524.2	191.578	524.2	393.075
524.65	3.99856	524.65	207.943	524.65	436.89
525.1	4.03034	525.1	206.322	525.1	381.492
525.55	5.98293	525.55	217.522	525.55	388.263
526	4.08327	526	199.039	526	403.579
526.45	11.0112	526.45	226.18	526.45	397.273
526.9	1.04173	526.9	195.153	526.9	401.217
527.35	4.98437	527.35	225.45	527.35	384.203
527.8	6.9967	527.8	195.931	527.8	388.878
528.25	4.98746	528.25	201.619	528.25	375.383
528.7	10.0117	528.7	192.167	528.7	419.339
529.15	3.00235	529.15	179.584	529.15	399.1
529.6	3.02144	529.6	193.092	529.6	397.138
530.05	10.0006	530.05	211.01	530.05	424.018
530.5	8.0143	530.5	210.286	530.5	415.509
530.95	12.9653	530.95	230.518	530.95	433.19
531.4	9.02568	531.4	235.528	531.4	453.921
531.85	3.03147	531.85	237.488	531.85	445.791
532.3	5.99378	532.3	251.791	532.3	457.66
532.75	5.96663	532.75	213.088	532.75	453.192
533.2	5.01567	533.2	239.931	533.2	444.861
533.65	1.99051	533.65	219.193	533.65	451.467
534.1	7.00663	534.1	214.155	534.1	458.31
534.55	3.98652	534.55	246.336	534.55	434.969
535	4.00618	535	214.254	535	426.458
535.45	7.97628	535.45	223.484	535.45	407.176
535.9	7.00468	535.9	219.113	535.9	425.197
536.35	4.96993	536.35	201.086	536.35	421.238
536.8	3.12733	536.8	205.357	536.8	378.318
537.25	6.01756	537.25	195.424	537.25	417.84
537.7	9.04023	537.7	228.796	537.7	385.136
538.15	2.99299	538.15	198.235	538.15	385.66
538.6	5.01	538.6	218.336	538.6	383.506
539.05	4.02841	539.05	200.869	539.05	400.707
539.5	11.0191	539.5	224.302	539.5	417.498
539.95	6.00157	539.95	216.043	539.95	448.083
540.4	8.02116	540.4	200.397	540.4	435.806
540.85	4.99377	540.85	212.797	540.85	406.655
541.3	7.02266	541.3	208.511	541.3	425.955
541.75	7.99028	541.75	235.774	541.75	381.694
542.2	4.01924	542.2	217.803	542.2	397.28
542.65	5.0406	542.65	189.462	542.65	431.948
543.1	4.01018	543.1	215.42	543.1	429.761
543.55	2.98404	543.55	231.723	543.55	421.933
544	5.99106	544	240.715	544	444.53
544.45	6.0051	544.45	223.72	544.45	412.522
544.9	3.99686	544.9	227.86	544.9	430.764
545.35	8.00335	545.35	239.079	545.35	411.118
545.8	9.02018	545.8	232.408	545.8	444.704
546.25	8.99346	546.25	203.888	546.25	405.799
546.7	1.03678	546.7	213.984	546.7	455.906
547.15	3.98888	547.15	234.486	547.15	380.303
547.6	-0.84172	547.6	188.942	547.6	431.105
548.05	7.00844	548.05	233.221	548.05	417.346
548.5	7.99427	548.5	208.886	548.5	422.79
548.95	7.94087	548.95	224.699	548.95	416.864
549.4	3.98672	549.4	221.429	549.4	422.028
549.85	3.98119	549.85	221.191	549.85	408.684
550.3	6.99752	550.3	190.95	550.3	398.905
550.75	1.02513	550.75	219.588	550.75	409.279
551.2	3.99631	551.2	192.868	551.2	426.726
551.65	3.98551	551.65	201.449	551.65	407.989
552.1	10.0143	552.1	213.233	552.1	417.411
552.55	3.98648	552.55	187.534	552.55	405.067
553	6.00653	553	194.157	553	399.293
553.45	3.02247	553.45	194.123	553.45	468.234
553.9	5.97896	553.9	191.502	553.9	410.015
554.35	1.98415	554.35	195.718	554.35	415.468
554.8	4.98072	554.8	200.418	554.8	408.92
555.25	6.96031	555.25	191.195	555.25	403.441
555.7	3.01031	555.7	213.73	555.7	384.561
556.15	7.94902	556.15	216.929	556.15	370.458
556.6	6.00746	556.6	200.187	556.6	412.351
557.05	4.98261	557.05	194.496	557.05	427.96
557.5	2.01769	557.5	201.965	557.5	405.906
557.95	2.97033	557.95	217.328	557.95	407.23
558.4	7.17759	558.4	222.262	558.4	404.799
558.85	5.02258	558.85	206.705	558.85	428.341
559.3	4.02783	559.3	197.244	559.3	380.385
559.75	1.01371	559.75	223.693	559.75	422.46
560.2	2.00271	560.2	218.227	560.2	391.353
560.65	7.02139	560.65	192.434	560.65	387.785
561.1	4.0089	561.1	202.338	561.1	426.659
561.55	10.9838	561.55	211.761	561.55	402.598
562	15.4777	562	197.306	562	445.992
562.45	7.0024	562.45	216.057	562.45	421.1
562.9	9.01801	562.9	200.3	562.9	427.595
563.35	6.99626	563.35	181.93	563.35	385.863
563.8	5.02922	563.8	223.005	563.8	412.642
564.25	3.01464	564.25	234.898	564.25	401.318
564.7	7.0202	564.7	204.444	564.7	407.799
565.15	5.96948	565.15	203.217	565.15	414.545
565.6	7.00314	565.6	209.071	565.6	431.135
566.05	6.9812	566.05	198.6	566.05	449.141
566.5	1.0027	566.5	207.424	566.5	411.758
566.95	8.99942	566.95	224.989	566.95	434.98
567.4	4.01201	567.4	208.474	567.4	433.909
567.85	2.04305	567.85	214.186	567.85	416.264
568.3	6.02375	568.3	215.653	568.3	404.081
568.75	5.97555	568.75	195.405	568.75	406.867
569.2	4.0795	569.2	217.26	569.2	424.744
569.65	4.01521	569.65	226.669	569.65	440.175
570.1	3.02405	570.1	232.203	570.1	408.288
570.55	2.98788	570.55	202.382	570.55	395.921
571	0.02402	571	203.381	571	411.664
571.45	5.97661	571.45	207.384	571.45	426.838
571.9	7.01448	571.9	230.372	571.9	411.581
572.35	4.99632	572.35	173.62	572.35	403.121
572.8	6.01563	572.8	220.443	572.8	444.818
573.25	3.00078	573.25	204.448	573.25	402.004
573.7	5.02545	573.7	188.156	573.7	408.273
574.15	5.98616	574.15	188.679	574.15	368.449
574.6	4.00795	574.6	212.322	574.6	452.64
575.05	4.04828	575.05	211.818	575.05	397.32
575.5	6.01519	575.5	185.342	575.5	396.673
575.95	0.99285	575.95	188.773	575.95	393.649
576.4	4.98204	576.4	183.519	576.4	432.908
576.85	2.99012	576.85	190.535	576.85	409.077
577.3	4.99372	577.3	183.832	577.3	438.612
577.75	2.99614	577.75	199.326	577.75	407.721
578.2	3.05054	578.2	183.874	578.2	440.963
578.65	8.9515	578.65	191.235	578.65	418.437
579.1	4.01054	579.1	195.382	579.1	401.714
579.55	3.97713	579.55	214.056	579.55	390.502
580	3.05396	580	191.5	580	398.749
580.45	6.00803	580.45	183.178	580.45	396.356
580.9	7.98614	580.9	197.744	580.9	432.475
581.35	5.96611	581.35	188.215	581.35	397.481
581.8	4.01279	581.8	201.864	581.8	395.735
582.25	6.96365	582.25	193.252	582.25	408.546
582.7	7.99866	582.7	212.973	582.7	399.955
583.15	7.96072	583.15	160.455	583.15	367.826
583.6	9.00995	583.6	211.178	583.6	371.266
584.05	9.96747	584.05	181.571	584.05	405.102
584.5	9.00588	584.5	196.095	584.5	399.176
584.95	4.97868	584.95	196.373	584.95	424.738
585.4	2.9996	585.4	167.984	585.4	401.964
585.85	2.02635	585.85	188.275	585.85	431.55
586.3	6.97937	586.3	190.585	586.3	410.172
586.75	2.97391	586.75	184.817	586.75	410.539
587.2	1.99175	587.2	177.472	587.2	376.978
587.65	12.9012	587.65	203.822	587.65	428.712
588.1	3.99688	588.1	198.884	588.1	392.795
588.55	9.95638	588.55	180.428	588.55	401.809
589	4.0037	589	188.128	589	417.266
589.45	2.00659	589.45	166.652	589.45	371.246
589.9	11.0107	589.9	211.156	589.9	411.273
590.35	1.97569	590.35	174.634	590.35	407.932
590.8	5.09654	590.8	167.22	590.8	400.116
591.25	5.03668	591.25	194.395	591.25	418.746
591.7	7.00255	591.7	189.051	591.7	381.091
592.15	3.97861	592.15	175.326	592.15	395.572
592.6	2.00079	592.6	177.05	592.6	390.102
593.05	5.97683	593.05	184.479	593.05	364.092
593.5	9.01779	593.5	186.269	593.5	395.524
593.95	6.97953	593.95	180.617	593.95	400.207
594.4	6.99756	594.4	195.949	594.4	370.916
594.85	2.99222	594.85	177.668	594.85	370.375
595.3	1.99954	595.3	180.97	595.3	399.937
595.75	6.98131	595.75	184.64	595.75	402.271
596.2	5.01068	596.2	191.301	596.2	399.575
596.65	4.00879	596.65	191.31	596.65	407.609
597.1	6.98681	597.1	171.77	597.1	407.476
597.55	4.96407	597.55	188.001	597.55	427.844
598	8.9726	598	190.571	598	404.163
598.45	3.00147	598.45	176.571	598.45	399.052
598.9	5.99016	598.9	205.744	598.9	379.59
599.35	4.97342	599.35	178.314	599.35	399.56
599.8	4.99769	599.8	183.938	599.8	373.888
600.25	8.98426	600.25	199.738	600.25	387.549
600.7	5.99524	600.7	168.906	600.7	390.793
601.15	1.98648	601.15	192.033	601.15	366.391
601.6	5.09971	601.6	182.592	601.6	372.746
602.05	3.00717	602.05	193.342	602.05	363.557
602.5	0.01668	602.5	172.856	602.5	397.644
602.95	6.96715	602.95	175.409	602.95	388.78
603.4	3.99697	603.4	180.901	603.4	379.81
603.85	4.97682	603.85	177.407	603.85	347.985
604.3	2.02445	604.3	177.195	604.3	385.35
604.75	3.99089	604.75	190.679	604.75	392.401
605.2	7.99886	605.2	159.984	605.2	394.962
605.65	2.99459	605.65	171.78	605.65	393.524
606.1	3.99977	606.1	168.993	606.1	394.985
606.55	4.98766	606.55	199.63	606.55	348.46
607	2.99919	607	183.964	607	355.939
607.45	4.01129	607.45	172.344	607.45	413.799
607.9	6.00175	607.9	166.774	607.9	368.501
608.35	6.92823	608.35	173.718	608.35	367.539
608.8	3.98633	608.8	186.532	608.8	385.125
609.25	4.984	609.25	167.429	609.25	352.89
609.7	5.00124	609.7	187.034	609.7	362.058
610.15	5.96549	610.15	170.304	610.15	367.625
610.6	4.99907	610.6	172.977	610.6	369.955
611.05	2.98885	611.05	157.599	611.05	378.075
611.5	5.03974	611.5	177.086	611.5	347.091
611.95	1.98478	611.95	172.064	611.95	359.242
612.4	3.13683	612.4	166.759	612.4	371.619
612.85	3.00619	612.85	162.231	612.85	406.57
613.3	8.00986	613.3	155.129	613.3	358.281
613.75	1.00247	613.75	181.274	613.75	367.663
614.2	4.00222	614.2	152.057	614.2	385.142
614.65	7.99184	614.65	174.873	614.65	369.755
615.1	4.03092	615.1	175.279	615.1	369.494
615.55	4.99529	615.55	172.884	615.55	363.78
616	7.00147	616	168.025	616	351.046
616.45	7.00545	616.45	161.086	616.45	344.167
616.9	2.02752	616.9	158.257	616.9	353.484
617.35	4.99366	617.35	164.854	617.35	355.714
617.8	1.00188	617.8	180.245	617.8	367.446
618.25	4.01944	618.25	162.544	618.25	351.069
618.7	2.99432	618.7	182.748	618.7	361.561
619.15	1.00105	619.15	173.26	619.15	361.586
619.6	6.97641	619.6	178.565	619.6	381.15
620.05	3.98959	620.05	157.719	620.05	363.391
620.5	4.99774	620.5	188.937	620.5	360.895
620.95	4.97953	620.95	176.48	620.95	357.067
621.4	5.01496	621.4	166.347	621.4	373.727
621.85	3.9939	621.85	170.815	621.85	350.663
622.3	6.0222	622.3	177.47	622.3	339.773
622.75	1.98427	622.75	168.064	622.75	368.112
623.2	3.05462	623.2	166.076	623.2	343.824
623.65	2.00274	623.65	185.185	623.65	365.322
624.1	1.01711	624.1	169.938	624.1	378.831
624.55	2.98495	624.55	166.413	624.55	352.876
625	1.99511	625	174.694	625	342.479
625.45	8.96883	625.45	152.643	625.45	332.297
625.9	4.00782	625.9	177.248	625.9	361.451
626.35	1.01206	626.35	153.772	626.35	360.453
626.8	4.99675	626.8	171.921	626.8	354.854
627.25	3.98118	627.25	177.398	627.25	360.908
627.7	3.99995	627.7	161.999	627.7	348.997
628.15	2.98462	628.15	150.482	628.15	358.821
628.6	3.02386	628.6	181.152	628.6	356.233
629.05	1.02543	629.05	176.288	629.05	355.48
629.5	2.9946	629.5	144.829	629.5	358.588
629.95	3.95501	629.95	168.65	629.95	350.492
630.4	3.97567	630.4	174.24	630.4	364.564
630.85	4.96941	630.85	154.358	630.85	362.568
631.3	1.01288	631.3	165.775	631.3	373.487
631.75	1.98937	631.75	150.463	631.75	368.725
632.2	4.98057	632.2	168.538	632.2	341.176
632.65	0.99416	632.65	168.305	632.65	361.639
633.1	4.00598	633.1	159.163	633.1	356.338
633.55	7.92938	633.55	191.738	633.55	366.89
634	6.11961	634	174.432	634	350.306
634.45	3.0099	634.45	178.422	634.45	338.686
634.9	7.0029	634.9	177.053	634.9	353.092
635.35	5.9727	635.35	169.454	635.35	309.181
635.8	4.99812	635.8	151.962	635.8	350.917
636.25	1.99482	636.25	142.759	636.25	332.474
636.7	4.00771	636.7	171.233	636.7	347.418
637.15	3.98952	637.15	157.717	637.15	339.45
637.6	-5.65222	637.6	165.82	637.6	306.9
638.05	3.00792	638.05	143.815	638.05	306.621
638.5	2.99845	638.5	155.945	638.5	340.891
638.95	6.99016	638.95	150.858	638.95	338.706
639.4	5.99011	639.4	143.845	639.4	367.608
639.85	4.0146	639.85	140.328	639.85	348.795
640.3	6.97975	640.3	153.699	640.3	340.39
640.75	7.94838	640.75	165.251	640.75	330.696
641.2	1.99686	641.2	156.832	641.2	329.687
641.65	4.96952	641.65	154.36	641.65	344.683
642.1	5.99069	642.1	174.806	642.1	350.657
642.55	2.99163	642.55	157.699	642.55	357.364
643	4.01056	643	161.293	643	346.57
643.45	6.96457	643.45	146.509	643.45	363.811
643.9	4.00962	643.9	155.253	643.9	339.503
644.35	-0.98656	644.35	141.46	644.35	334.756
644.8	1.01725	644.8	152.742	644.8	327.347
645.25	-0.97974	645.25	144.102	645.25	345.18
645.7	5.98622	645.7	140.791	645.7	322.557
646.15	6.95427	646.15	153.321	646.15	351.543
646.6	1.99504	646.6	156.735	646.6	311.549
647.05	0.01066	647.05	154.56	647.05	326.149
647.5	-0.97987	647.5	161.098	647.5	333.147
647.95	1.99436	647.95	152.709	647.95	340.404
648.4	0.01805	648.4	145.963	648.4	337.876
648.85	5.96507	648.85	158.365	648.85	314.917
649.3	3.01874	649.3	145.022	649.3	322.005
649.75	0.99461	649.75	159.407	649.75	337.873
650.2	4.99535	650.2	160.897	650.2	338.805
650.65	2.0034	650.65	175.213	650.65	335.348
651.1	4.99793	651.1	148.959	651.1	324.92
651.55	7.93478	651.55	151.168	651.55	332.337
652	1.98549	652	143.318	652	315.643
652.45	1.98373	652.45	151.17	652.45	316.471
652.9	1.99293	652.9	143.668	652.9	339.258
653.35	1.98888	653.35	138.505	653.35	300.05
653.8	1.99608	653.8	152.798	653.8	330.606
654.25	4.98436	654.25	137.725	654.25	332.365
654.7	1.01403	654.7	156.837	654.7	320.68
655.15	2.97373	655.15	151.085	655.15	323.232
655.6	2.04237	655.6	156.203	655.6	320.961
656.05	3.01335	656.05	156.472	656.05	350.979
656.5	2.00105	656.5	160.058	656.5	341.111
656.95	3.98831	656.95	152.699	656.95	326.424
657.4	2.02175	657.4	145.091	657.4	321.142
657.85	3.03786	657.85	157.852	657.85	337.619
658.3	2.00464	658.3	139.207	658.3	347.504
658.75	4.00017	658.75	142.004	658.75	325.008
659.2	4.01054	659.2	130.211	659.2	305.461
659.65	-0.98248	659.65	156.811	659.65	359.554
660.1	3.00227	660.1	141.069	660.1	311.137
660.55	4.99538	660.55	148.908	660.55	331.813
661	2.0086	661	147.417	661	327.847
661.45	5.01843	661.45	134.31	661.45	325.719
661.9	0.02702	661.9	135.361	661.9	329.784
662.35	0.99542	662.35	138.593	662.35	323.112
662.8	0.99715	662.8	143.732	662.8	314.473
663.25	1.99352	663.25	140.705	663.25	345.3
663.7	1.00014	663.7	141.013	663.7	347.03
664.15	1.99641	664.15	150.819	664.15	295.702
664.6	6.00451	664.6	138.066	664.6	325.147
665.05	2.01477	665.05	152.912	665.05	303.826
665.5	3.01066	665.5	134.299	665.5	312.647
665.95	4.9743	665.95	147.496	665.95	301.116
666.4	8.13611	666.4	148.65	666.4	319.165
666.85	4.02254	666.85	138.496	666.85	316.043
667.3	3.99756	667.3	157.934	667.3	318.885
667.75	4.98584	667.75	156.697	667.75	308.493
668.2	0.99921	668.2	137.931	668.2	293.871
668.65	4.99801	668.65	136.965	668.65	301.932
669.1	0	669.1	144.954	669.1	312.912
669.55	0.99804	669.55	158.787	669.55	318.63
670	2.00338	670	131.137	670	328.335
670.45	2.99701	670.45	153.896	670.45	306.824
670.9	1.02217	670.9	141.119	670.9	309.194
671.35	2.99612	671.35	132.893	671.35	306.771
671.8	1.00234	671.8	145.223	671.8	303.405
672.25	3.00636	672.25	141.193	672.25	312.386
672.7	2.00123	672.7	135.052	672.7	307.109
673.15	3.97764	673.15	141.486	673.15	321.921
673.6	1.00127	673.6	147.123	673.6	324.247
674.05	2.98981	674.05	144.677	674.05	313.375
674.5	3.99012	674.5	141.773	674.5	317.536
674.95	3.00187	674.95	141.057	674.95	347.135
675.4	4.00202	675.4	143.047	675.4	303.087
675.85	1.99831	675.85	129.932	675.85	317.841
676.3	4.03123	676.3	133.204	676.3	295.363
676.75	2.98281	676.75	118.605	676.75	309.963
677.2	5.16319	677.2	135.803	677.2	301.526
677.65	6.01461	677.65	154.253	677.65	330.487
678.1	5.00087	678.1	157.019	678.1	299.029
678.55	3.97629	678.55	138.473	678.55	289.052
679	3.99289	679	134.849	679	301.694
679.45	2.01758	679.45	141.992	679.45	299.952
679.9	4.00444	679.9	139.099	679.9	267.152
680.35	4.98079	680.35	147.623	680.35	304.328
680.8	2.00294	680.8	138.129	680.8	288.232
681.25	0.99697	681.25	123.775	681.25	307.46
681.7	2.00673	681.7	130.269	681.7	315.623
682.15	2.98787	682.15	142.624	682.15	307.28
682.6	2.00471	682.6	135.2	682.6	312.429
683.05	3.00968	683.05	151.326	683.05	283.494
683.5	1.99695	683.5	151.844	683.5	305.731
683.95	5.94634	683.95	134.24	683.95	332.175
684.4	0.99742	684.4	135.779	684.4	312.529
684.85	3.98911	684.85	138.758	684.85	300.534
685.3	1.99647	685.3	149.824	685.3	326.653
685.75	-0.97009	685.75	125.83	685.75	291.564
686.2	0.01955	686.2	138.037	686.2	280.035
686.65	5.98702	686.65	128.829	686.65	320.587
687.1	4.0001	687.1	143.002	687.1	286.004
687.55	6.94629	687.55	143.279	687.55	293.734
688	1.02023	688	124.477	688	316.702
688.45	7.02508	688.45	136.308	688.45	289.57
688.9	3.99762	688.9	136.948	688.9	298.899
689.35	2.98344	689.35	126.575	689.35	326.907
689.8	3.99794	689.8	127.96	689.8	316.904
690.25	2.99197	690.25	136.767	690.25	288.575
690.7	4.00992	690.7	131.201	690.7	273.354
691.15	3.9991	691.15	141.979	691.15	305.96
691.6	2.99593	691.6	141.875	691.6	294.776
692.05	1.99379	692.05	148.692	692.05	289.503
692.5	3.00214	692.5	118.049	692.5	291.115
692.95	7.9752	692.95	132.743	692.95	299.473
693.4	1.02849	693.4	127.273	693.4	288.513
693.85	1.03224	693.85	133.397	693.85	278.671
694.3	3.01474	694.3	142.947	694.3	292.879
694.75	1.9856	694.75	122.474	694.75	282.891
695.2	3.00068	695.2	130.725	695.2	304.369
695.65	0.99468	695.65	125.596	695.65	312.027
696.1	0	696.1	121.796	696.1	283.564
696.55	0	696.55	126.704	696.55	271.454
697	1.99894	697	153.945	697	295.912
697.45	0.99762	697.45	130.807	697.45	289.619
697.9	2.00406	697.9	153.209	697.9	293.331
698.35	3.9691	698.35	130.374	698.35	293.725
698.8	2.03682	698.8	136.565	698.8	301.093
699.25	5.01628	699.25	128.254	699.25	291.524
699.7	1.00073	699.7	137.063	699.7	302.125
700.15	2.98647	700.15	107.738	700.15	283.306
700.6	2.9909	700.6	118.791	700.6	300.481
701.05	4.99799	701.05	119.972	701.05	296.933
701.5	5.02229	701.5	126.339	701.5	266.606
701.95	2.98751	701.95	135.642	701.95	291.325
702.4	0.02148	702.4	114.101	702.4	297.197
702.85	1.99943	702.85	122.979	702.85	292.954
703.3	3.00916	703.3	123.223	703.3	295.504
703.75	0.99765	703.75	145.775	703.75	298.603
704.2	2.00023	704.2	130.009	704.2	293.019
704.65	2.03648	704.65	124.36	704.65	286.706
705.1	5.00226	705.1	118.031	705.1	269.063
705.55	3.97438	705.55	135.449	705.55	276.058
706	2.9906	706	135.73	706	308.439
706.45	-0.9846	706.45	138.656	706.45	263.467
706.9	0.99847	706.9	112.903	706.9	304.731
707.35	0.99802	707.35	140.82	707.35	293.676
707.8	1.99885	707.8	119.96	707.8	278.914
708.25	1.9939	708.25	140.722	708.25	295.494
708.7	2.00438	708.7	125.164	708.7	279.326
709.15	3.9707	709.15	124.451	709.15	279.894
709.6	1.01806	709.6	124.319	709.6	292.89
710.05	4.01909	710.05	117.32	710.05	268.659
710.5	3.00287	710.5	138.084	710.5	268.132
710.95	5.98169	710.95	131.75	710.95	262.594
711.4	0.99712	711.4	134.756	711.4	291.534
711.85	2.99325	711.85	149.775	711.85	285.649
712.3	5.01649	712.3	111.201	712.3	295.544
712.75	5.99111	712.75	119.896	712.75	285.769
713.2	3.01388	713.2	115.301	713.2	299.782
713.65	4.98445	713.65	123.77	713.65	291.496
714.1	2.04965	714.1	130.655	714.1	291.256
714.55	1.99345	714.55	111.797	714.55	271.535
715	2.00297	715	115.096	715	279.221
715.45	1.00415	715.45	121.295	715.45	270.581
715.9	2.99691	715.9	128.919	715.9	264.861
716.35	-0.98731	716.35	129.472	716.35	277.995
716.8	2.98957	716.8	122.746	716.8	281.472
717.25	0.99772	717.25	119.84	717.25	277.663
717.7	2.99462	717.7	133.849	717.7	273.742
718.15	2.00065	718.15	126.025	718.15	288.052
718.6	1.00105	718.6	118.071	718.6	279.156
719.05	-1.96713	719.05	102.898	719.05	270.619
719.5	3.04075	719.5	124.361	719.5	277.669
719.95	0.99432	719.95	104.687	719.95	264.233
720.4	2.03375	720.4	113.046	720.4	290.666
720.85	5.01532	720.85	124.227	720.85	259.395
721.3	3.99473	721.3	121.905	721.3	272.812
721.75	-0.98619	721.75	115.645	721.75	271.204
722.2	0.01287	722.2	120.793	722.2	271.554
722.65	2.9958	722.65	126.892	722.65	272.8
723.1	2.99804	723.1	115.957	723.1	284.899
723.55	1.99718	723.55	119.901	723.55	255.822
724	4.00171	724	103.023	724	256.054
724.45	0	724.45	133.575	724.45	275.262
724.9	1.99522	724.9	116.84	724.9	284.63
725.35	1.99384	725.35	121.778	725.35	259.599
725.8	2.00141	725.8	120.049	725.8	282.107
726.25	3.01057	726.25	107.201	726.25	260.458
726.7	0	726.7	120.677	726.7	279.319
727.15	0.99181	727.15	118.435	727.15	279.764
727.6	-0.98402	727.6	102.84	727.6	269.525
728.05	-0.98664	728.05	119.589	728.05	283.065
728.5	2.00895	728.5	132.813	728.5	248.717
728.95	2.98517	728.95	123.634	728.95	268.313
729.4	0.99908	729.4	136.92	729.4	260.879
729.85	1.98948	729.85	117.642	729.85	280.206
730.3	2.00223	730.3	121.079	730.3	269.155
730.75	4.94891	730.75	122.254	730.75	276.488
731.2	2.04005	731.2	119.362	731.2	267.704
731.65	5.02432	731.65	126.37	731.65	256.613
732.1	0	732.1	119.128	732.1	277.272
732.55	1.98977	732.55	121.632	732.55	282.218
733	2.00142	733	115.046	733	279.106
733.45	1.99179	733.45	120.709	733.45	283.368
733.9	2.00911	733.9	132.374	733.9	251.551
734.35	0.99964	734.35	131.971	734.35	273.949
734.8	4.00048	734.8	118.008	734.8	275.018
735.25	2.99724	735.25	105.948	735.25	258.881
735.7	0.99846	735.7	123.886	735.7	263.794
736.15	2.00258	736.15	115.084	736.15	254.16
736.6	3.00649	736.6	126.164	736.6	269.301
737.05	0	737.05	111.234	737.05	269.534
737.5	1.00036	737.5	133.03	737.5	275.052
737.95	1.98509	737.95	118.486	737.95	247.121
738.4	-0.98073	738.4	119.015	738.4	238.002
738.85	0.01161	738.85	109.791	738.85	275.448
739.3	1.00108	739.3	109.064	739.3	233.112
739.75	2.99156	739.75	113.82	739.75	256.643
740.2	6.0049	740.2	117.055	740.2	259.105
740.65	2.99443	740.65	131.848	740.65	264.75
741.1	0	741.1	105.119	741.1	273.309
741.55	3.97978	741.55	98.7007	741.55	262.143
742	2.04005	742	120.382	742	278.924
742.45	2.00232	742.45	99.057	742.45	251.141
742.9	5.99808	742.9	113.98	742.9	273.954
743.35	1.98869	743.35	115.627	743.35	282.135
743.8	2.9914	743.8	107.834	743.8	243.673
744.25	4.98799	744.25	109.856	744.25	255.697
744.7	1.00065	744.7	105.036	744.7	265.088
745.15	1.99328	745.15	106.809	745.15	269.53
745.6	-0.98077	745.6	114.015	745.6	275.984
746.05	4.97835	746.05	109.74	746.05	276.363
746.5	2.00415	746.5	111.126	746.5	250.249
746.95	0.01103	746.95	87.8677	746.95	264.452
747.4	5.00409	747.4	119.056	747.4	279.122
747.85	0	747.85	111.219	747.85	276.525
748.3	0.01576	748.3	111.916	748.3	251.801
748.75	4.95876	748.75	115.456	748.75	265.87
749.2	0	749.2	120.792	749.2	285.543
749.65	5.96341	749.65	119.573	749.65	251.256
750.1	1.00008	750.1	104.004	750.1	250.009
750.55	4.98074	750.55	109.769	750.55	250.534
751	1.99545	751	101.882	751	252.72
751.45	2.98958	751.45	103.813	751.45	251.576
751.9	3.00865	751.9	117.193	751.9	257.366
752.35	1.98348	752.35	113.471	752.35	261.901
752.8	3.05983	752.8	118.336	752.8	239.134
753.25	0.02723	753.25	110.276	753.25	250.504
753.7	4.00825	753.7	111.126	753.7	251.25
754.15	1.99064	754.15	113.7	754.15	271.335
754.6	0.02184	754.6	108.106	754.6	253.179
755.05	1.99751	755.05	104.932	755.05	245.856
755.5	0	755.5	111.126	755.5	239.225
755.95	4.99777	755.95	112.972	755.95	246.948
756.4	4.00762	756.4	118.13	756.4	241.212
756.85	0	756.85	112.879	756.85	264.74
757.3	1.02366	757.3	110.123	757.3	261.219
757.75	0.99634	757.75	109.781	757.75	234.616
758.2	3.00917	758.2	116.202	758.2	253.376
758.65	2.00896	758.65	103.238	758.65	261.587
759.1	0.01943	759.1	115.033	759.1	242.029
759.55	1.99137	759.55	117.707	759.55	270.392
760	0.99594	760	118.72	760	236.566
760.45	1.99266	760.45	103.802	760.45	243.582
760.9	3.99589	760.9	101.947	760.9	244.882
761.35	-1.9804	761.35	110.962	761.35	242.898
761.8	1.00129	761.8	112.08	761.8	239.141
762.25	0	762.25	101.879	762.25	251.716
762.7	4.01413	762.7	109.208	762.7	271.498
763.15	1.99818	763.15	119.653	763.15	243.418
763.6	0	763.6	102.961	763.6	241.014
764.05	2.00192	764.05	108.056	764.05	258.123
764.5	0.99907	764.5	107.946	764.5	254.884
764.95	-0.98588	764.95	113.677	764.95	269.261
765.4	1.9922	765.4	121.719	765.4	234.59
765.85	1.99124	765.85	97.7898	765.85	233.545
766.3	1.99318	766.3	109.795	766.3	264.54
766.75	2.98688	766.75	107.746	766.75	258.436
767.2	0.021	767.2	88.0671	767.2	238.116
767.65	4.97932	767.65	104.773	767.65	231.578
768.1	0.0464	768.1	94.1646	768.1	265.328
768.55	0.99296	768.55	111.563	768.55	253.127
769	0	769	101.003	769	250.006
769.45	4.0107	769.45	101.136	769.45	242.3
769.9	0	769.9	113.972	769.9	245.948
770.35	-0.00194	770.35	118.274	770.35	245.757
770.8	4.98068	770.8	113.753	770.8	260.494
771.25	0.00876	771.25	109.703	771.25	242.415
771.7	0	771.7	105.036	771.7	262.088
772.15	2.98964	772.15	113.644	772.15	257.26
772.6	0.99946	772.6	106.969	772.6	242.939
773.05	2.98788	773.05	103.782	773.05	245.531
773.5	1.0174	773.5	105.996	773.5	250.949
773.95	-0.98721	773.95	110.61	773.95	226.364
774.4	5.07367	774.4	114.943	774.4	238.577
774.85	2.00988	774.85	97.2322	774.85	254.613
775.3	1.00152	775.3	111.093	775.3	246.176
775.75	0	775.75	110.011	775.75	238.021
776.2	-0.96903	776.2	105.913	776.2	240.762
776.65	1.99591	776.65	98.8999	776.65	243.767
777.1	0	777.1	105.234	777.1	257.541
777.55	3.98573	777.55	113.772	777.55	240.604
778	1.03163	778	103.26	778	224.424
778.45	1.99682	778.45	112.9	778.45	253.803
778.9	2.00474	778.9	115.154	778.9	228.232
779.35	1.99466	779.35	121.808	779.35	242.698
779.8	-0.97686	779.8	104.237	779.8	228.392
780.25	0.03034	780.25	111.377	780.25	239.635
780.7	0	780.7	116.989	780.7	255.98
781.15	0.99201	781.15	91.6643	781.15	248.049
781.6	0	781.6	97.9108	781.6	259.758
782.05	4.97327	782.05	116.642	782.05	236.428
782.5	1.00108	782.5	88.041	782.5	232.11
782.95	1.99607	782.95	86.9273	782.95	249.764
783.4	5.01709	783.4	99.1675	783.4	249.407
783.85	1.99709	783.85	99.9273	783.85	223.863
784.3	2.00149	784.3	106.042	784.3	233.077
784.75	2.98064	784.75	114.581	784.75	272.077
785.2	0.05724	785.2	110.187	785.2	236.034
785.65	2.00662	785.65	96.1522	785.65	229.328
786.1	1.00042	786.1	101.022	786.1	249.05
786.55	1.99025	786.55	117.668	786.55	235.483
787	0.999	787	103.946	787	246.883
787.45	0.01314	787.45	96.8808	787.45	258.616
787.9	1.9957	787.9	99.8925	787.9	234.774
788.35	0.01334	788.35	97.8825	788.35	228.723
788.8	2.99531	788.8	103.916	788.8	244.82
789.25	2.00873	789.25	98.9005	789.25	243.724
789.7	3.01343	789.7	93.1926	789.7	259.578
790.15	4.97891	790.15	104.768	790.15	240.532
790.6	1.99905	790.6	96.9776	790.6	219.957
791.05	3.01073	791.05	101.182	791.05	232.365
791.5	0	791.5	95.9637	791.5	244.909
791.95	1.98193	791.95	104.503	791.95	219.187
792.4	0.99715	792.4	96.8661	792.4	236.695
792.85	1.9862	792.85	93.6964	792.85	234.275
793.3	4.01172	793.3	104.158	793.3	239.319
793.75	0	793.75	100.71	793.75	240.368
794.2	2.99926	794.2	95.9886	794.2	253.969
794.65	0.99617	794.65	98.8121	794.65	217.663
795.1	-3.96079	795.1	103.06	795.1	223.047
795.55	0	795.55	99.6799	795.55	245.257
796	0	796	85.6472	796	237.96
796.45	1.00133	796.45	112.082	796.45	219.118
796.9	1.00096	796.9	110.057	796.9	228.094
797.35	1.98631	797.35	110.582	797.35	250.172
797.8	-1.9804	797.8	105.061	797.8	246.083
798.25	4.01258	798.25	98.9795	798.25	250.895
798.7	4.0049	798.7	101.063	798.7	232.125
799.15	1.99421	799.15	98.8581	799.15	232.702
799.6	2.00469	799.6	95.1056	799.6	250.282
800.05	0	800.05	97.8604	800.05	251.645
800.5	3.00242	800.5	111.049	800.5	231.081
800.95	2.98624	800.95	92.8028	800.95	236.509
801.4	3.01227	801.4	91.1677	801.4	238.442
801.85	3.01558	801.85	92.2181	801.85	236.55
802.3	4.00561	802.3	91.9366	802.3	244.766
802.75	2.97529	802.75	105.539	802.75	238.102
803.2	3.98304	803.2	92.8176	803.2	237.542
803.65	2.98492	803.65	86.814	803.65	222.532
804.1	0.01902	804.1	104.023	804.1	228.01
804.55	-0.98337	804.55	90.9114	804.55	212.787
805	3.00204	805	111.041	805	224.064
805.45	0.99749	805.45	98.8772	805.45	232.742
805.9	0	805.9	88.0389	805.9	225.097
806.35	1.98214	806.35	90.6338	806.35	220.187
806.8	2.04128	806.8	90.8256	806.8	233.085
807.25	3.0136	807.25	92.1904	807.25	235.476
807.7	2.00124	807.7	98.0298	807.7	246.072
808.15	-1.9804	808.15	95.7336	808.15	240.32
808.6	-0.98084	808.6	102.015	808.6	224.996
809.05	0	809.05	113.805	809.05	224.71
[truncated: 2,346 more rows]
