# Supplementary material for: Atomic-level insights into the high intrinsic thermostability of individual anatase TiO2 nanocrystals through surface-locking effects
Source: Nat Commun. 2026 May 20;17:6658. doi: 10.1038/s41467-026-73332-5 (PMC13381851; doi:10.1038/s41467-026-73332-5)
Supplement: Supplementary file 7 — Source Data [file 41467_2026_73332_MOESM7_ESM.zip › Source Data/SFig. 4.xlsx]

## Sheet: Supplementary Fig. 4 
A		B		C
310	270.452	310	1155.15	310	1682.3
310.45	280.821	310.45	1308.59	310.45	1740.45
310.9	289.815	310.9	1263.73	310.9	1758.21
311.35	286.63	311.35	1263.55	311.35	1721.76
311.8	262.769	311.8	1332.83	311.8	1704.5
312.25	265.429	312.25	1340.12	312.25	1786.16
312.7	264.181	312.7	1181.01	312.7	1768.54
313.15	276.799	313.15	1295.38	313.15	1726.51
313.6	244.513	313.6	1262.65	313.6	1797.77
314.05	266.259	314.05	1252.75	314.05	1760.46
314.5	258.397	314.5	1280.01	314.5	1691.05
314.95	293.877	314.95	1264.47	314.95	1714.28
315.4	284.667	315.4	1191.8	315.4	1677.94
315.85	269.401	315.85	1267.89	315.85	1834.73
316.3	258.933	316.3	1230.12	316.3	1788.23
316.75	271.681	316.75	1234.01	316.75	1769.41
317.2	256.255	317.2	1344.37	317.2	1687.46
317.65	312.018	317.65	1278.88	317.65	1803.54
318.1	251.467	318.1	1294.41	318.1	1702.16
318.55	273.443	318.55	1282.7	318.55	1799.75
319	248.549	319	1255.99	319	1770.24
319.45	245.078	319.45	1271.5	319.45	1722.92
319.9	265.376	319.9	1338.56	319.9	1631.16
320.35	249.662	320.35	1213.5	320.35	1743.66
320.8	253.514	320.8	1261.44	320.8	1690.77
321.25	282.079	321.25	1247.35	321.25	1734.49
321.7	263.05	321.7	1271.07	321.7	1655.61
322.15	278.103	322.15	1219.07	322.15	1744.37
322.6	272.81	322.6	1244.13	322.6	1653.85
323.05	262.827	323.05	1257.17	323.05	1747.85
323.5	252.358	323.5	1292.83	323.5	1684.39
323.95	243.69	323.95	1227.44	323.95	1724.81
324.4	268.56	324.4	1204.51	324.4	1707.56
324.85	250.843	324.85	1233.23	324.85	1800.87
325.3	258.762	325.3	1248.68	325.3	1734.1
325.75	216.905	325.75	1295.43	325.75	1682.26
326.2	239.161	326.2	1275.4	326.2	1703.57
326.65	225.443	326.65	1227.41	326.65	1668.28
327.1	281.854	327.1	1233.92	327.1	1653.27
327.55	265.859	327.55	1182.92	327.55	1706.68
328	249.58	328	1223.05	328	1673.2
328.45	260.844	328.45	1219.27	328.45	1635.02
328.9	227.03	328.9	1200.45	328.9	1642.46
329.35	238.471	329.35	1245.51	329.35	1589.83
329.8	234.211	329.8	1159.18	329.8	1625.69
330.25	218.866	330.25	1130.56	330.25	1658.38
330.7	224.092	330.7	1234.23	330.7	1662.41
331.15	228.225	331.15	1164.05	331.15	1687.27
331.6	208.163	331.6	1197.96	331.6	1577.55
332.05	238.052	332.05	1198.26	332.05	1594.34
332.5	245.25	332.5	1156.18	332.5	1492.52
332.95	242.381	332.95	1159.26	332.95	1628.13
333.4	236.913	333.4	1219.55	333.4	1636.4
333.85	206.117	333.85	1105.84	333.85	1616.98
334.3	247.844	334.3	1153.27	334.3	1621.98
334.75	212.651	334.75	1202.59	334.75	1627.14
335.2	219.38	335.2	1162.01	335.2	1527.64
335.65	219.178	335.65	1123.06	335.65	1525.67
336.1	215.796	336.1	1084.22	336.1	1601.87
336.55	230.553	336.55	1098.1	336.55	1629.22
337	211.65	337	1123.45	337	1570.83
337.45	223.028	337.45	1116.37	337.45	1509.52
337.9	216.069	337.9	1168.63	337.9	1472.8
338.35	208.221	338.35	1160.43	338.35	1552.23
338.8	232.781	338.8	1106.18	338.8	1580.86
339.25	244.219	339.25	1113.44	339.25	1558.02
339.7	233.405	339.7	1091.09	339.7	1568.03
340.15	192.196	340.15	1113.34	340.15	1564.45
340.6	215.43	340.6	1082.16	340.6	1539.08
341.05	214.366	341.05	1063.36	341.05	1571.16
341.5	212.37	341.5	1101.92	341.5	1576.75
341.95	205.808	341.95	1059.15	341.95	1521.63
342.4	176.703	342.4	1110.27	342.4	1531.08
342.85	207.35	342.85	1041.76	342.85	1583.67
343.3	209.697	343.3	1103.89	343.3	1445.11
343.75	174.743	343.75	1110.37	343.75	1471.84
344.2	210.918	344.2	1046.83	344.2	1417.79
344.65	195.612	344.65	1038.94	344.65	1555.91
345.1	177.383	345.1	964.083	345.1	1543.33
345.55	209.765	345.55	984.895	345.55	1524.29
346	231.026	346	1062.33	346	1519.49
346.45	208.309	346.45	1054.56	346.45	1470.18
346.9	205.047	346.9	1101.25	346.9	1490.34
347.35	210.987	347.35	1039.93	347.35	1527.9
347.8	199.105	347.8	1047.79	347.8	1483.15
348.25	217.893	348.25	1019.18	348.25	1486.09
348.7	191.807	348.7	1016.28	348.7	1500.31
349.15	177.79	349.15	990.263	349.15	1485.89
349.6	202.041	349.6	1027.21	349.6	1493.3
350.05	194.258	350.05	1029.35	350.05	1449.88
350.5	183.482	350.5	1076.08	350.5	1450.17
350.95	181.508	350.95	1062.12	350.95	1450.07
351.4	195.196	351.4	986.993	351.4	1489.5
351.85	194.394	351.85	1001.03	351.85	1438.91
352.3	177.573	352.3	1053.65	352.3	1535.35
352.75	191.934	352.75	1042.21	352.75	1494.7
353.2	180.026	353.2	940.02	353.2	1391.11
353.65	175.333	353.65	963.832	353.65	1428.72
354.1	148.176	354.1	964.042	354.1	1370.97
354.55	187.927	354.55	989.352	354.55	1405.97
355	186.015	355	968.08	355	1436.12
355.45	175.875	355.45	966.579	355.45	1388.42
355.9	179.29	355.9	1002.62	355.9	1415.28
356.35	174.009	356.35	967.052	356.35	1366.07
356.8	187.049	356.8	932.475	356.8	1410.75
357.25	157.862	357.25	1062.07	357.25	1376.8
357.7	203.598	357.7	969.849	357.7	1434.21
358.15	157.396	358.15	889.891	358.15	1398.15
358.6	177.648	358.6	965.971	358.6	1375.7
359.05	177.229	359.05	952.228	359.05	1380.78
359.5	157.027	359.5	940.163	359.5	1322.23
359.95	174.819	359.95	919.051	359.95	1357.6
360.4	178.323	360.4	933.735	360.4	1298.49
360.85	187.589	360.85	959.899	360.85	1291.17
361.3	199.516	361.3	909.35	361.3	1321.42
361.75	158.088	361.75	951.531	361.75	1358.76
362.2	184.243	362.2	941.241	362.2	1319.74
362.65	166.722	362.65	964.391	362.65	1317.8
363.1	167.997	363.1	919.665	363.1	1342.29
363.55	162.135	363.55	883.591	363.55	1319.45
364	178.339	364	902.988	364	1358.57
364.45	199.424	364.45	878.051	364.45	1297.06
364.9	149.497	364.9	920.327	364.9	1364.96
365.35	158.65	365.35	867.088	365.35	1343.04
365.8	181.646	365.8	909.233	365.8	1275.54
366.25	174.36	366.25	872.317	366.25	1278.13
366.7	171.823	366.7	882.429	366.7	1327.69
367.15	149.077	367.15	848.438	367.15	1286.66
367.6	179.64	367.6	851.03	367.6	1275.54
368.05	171.493	368.05	918.283	368.05	1226.37
368.5	172.887	368.5	841.317	368.5	1305.7
368.95	161.726	368.95	886.496	368.95	1257.87
369.4	151.487	369.4	958.081	369.4	1308.21
369.85	144.261	369.85	841.522	369.85	1267.29
370.3	166.576	370.3	886.063	370.3	1193.12
370.75	162.447	370.75	853.374	370.75	1229.24
371.2	141.551	371.2	808.74	371.2	1208.65
371.65	158.667	371.65	837.244	371.65	1272.33
372.1	135.315	372.1	814.897	372.1	1271.96
372.55	153.929	372.55	836.876	372.55	1201.85
373	148.387	373	838.189	373	1293.38
373.45	162.791	373.45	833.426	373.45	1252.2
373.9	162.879	373.9	829.478	373.9	1268.85
374.35	162.655	374.35	826.248	374.35	1208.44
374.8	153.228	374.8	865.225	374.8	1317.76
375.25	147.094	375.25	820.523	375.25	1143.73
375.7	143.274	375.7	825.579	375.7	1259.41
376.15	162.334	376.15	900.304	376.15	1262.82
376.6	162.834	376.6	866.117	376.6	1286.69
377.05	146.901	377.05	819.721	377.05	1185.62
377.5	143.164	377.5	850.976	377.5	1180.35
377.95	169.78	377.95	820.938	377.95	1263.37
378.4	132.259	378.4	839.645	378.4	1214.38
378.85	142.552	378.85	828.298	378.85	1229.57
379.3	122.334	379.3	798.468	379.3	1209.77
379.75	138.383	379.75	830.3	379.75	1175.76
380.2	159.556	380.2	792.763	380.2	1202.19
380.65	150.474	380.65	814.567	380.65	1139.59
381.1	186.35	381.1	767.613	381.1	1150.44
381.55	140.084	381.55	758.353	381.55	1230.51
382	147.19	382	747.965	382	1136.47
382.45	133.047	382.45	790.563	382.45	1103.81
382.9	124.888	382.9	792.61	382.9	1134.47
383.35	137.235	383.35	761.306	383.35	1118.92
383.8	139.064	383.8	716.33	383.8	1133.52
384.25	136.023	384.25	758.394	384.25	1099.6
384.7	134.506	384.7	763.107	384.7	1080.42
385.15	153.026	385.15	816.802	385.15	1088.08
385.6	153.249	385.6	777.485	385.6	1135.07
386.05	155.297	386.05	767.466	386.05	1129.16
386.5	162.593	386.5	757.766	386.5	1135.14
386.95	143.736	386.95	768.59	386.95	1170.85
387.4	156.25	387.4	745.4	387.4	1122.14
387.85	127.913	387.85	794.457	387.85	1127.23
388.3	155.456	388.3	756.218	388.3	1092.2
388.75	121.85	388.75	734.097	388.75	1174.56
389.2	147.684	389.2	752.484	389.2	1138.27
389.65	142.608	389.65	768.169	389.65	1076.46
390.1	132.212	390.1	729.167	390.1	1098.76
390.55	137.278	390.55	679.59	390.55	1136.7
391	151.546	391	790.851	391	1041.76
391.45	132.577	391.45	742.46	391.45	1137.33
391.9	153.608	391.9	711.639	391.9	1069.02
392.35	138.24	392.35	745.901	392.35	1112.88
392.8	137.962	392.8	746.795	392.8	1048.71
393.25	144.63	393.25	741.362	393.25	1049.71
393.7	137.086	393.7	783.757	393.7	1123.11
394.15	124.553	394.15	732.686	394.15	1021.8
394.6	147.488	394.6	717.572	394.6	1018.67
395.05	141.892	395.05	735.441	395.05	1042.21
395.5	111.461	395.5	709.934	395.5	1040.3
395.95	135.408	395.95	754.009	395.95	1002.05
396.4	134.803	396.4	705.672	396.4	1045.74
396.85	123.411	396.85	718.394	396.85	1065.55
397.3	114.908	397.3	671.027	397.3	956.088
397.75	126.692	397.75	779.109	397.75	1065.41
398.2	126.683	398.2	694.543	398.2	1061.81
398.65	133.879	398.65	676.39	398.65	999.099
399.1	121.223	399.1	729.614	399.1	983.194
399.55	119.59	399.55	739.463	399.55	1048.4
400	137.247	400	682.445	400	1028.21
400.45	142.723	400.45	660.717	400.45	930.193
400.9	127.105	400.9	622.734	400.9	949.148
401.35	118.858	401.35	711.45	401.35	1001.25
401.8	119.044	401.8	659.752	401.8	1004.2
402.25	132.397	402.25	688.064	402.25	1022.07
402.7	129.136	402.7	690.729	402.7	978.032
403.15	130.091	403.15	642.793	403.15	961.742
403.6	130.308	403.6	654.545	403.6	938.215
404.05	133.365	404.05	666.826	404.05	1000.24
404.5	132.222	404.5	665.116	404.5	949.593
404.95	110.722	404.95	642.385	404.95	917.692
405.4	116.198	405.4	662.385	405.4	976.066
405.85	120.973	405.85	620.859	405.85	1000.77
406.3	124.34	406.3	661.812	406.3	983.693
406.75	117.309	406.75	665.084	406.75	948.416
407.2	113.195	407.2	667.952	407.2	968.786
407.65	119.329	407.65	618.707	407.65	991.737
408.1	100.149	408.1	632.945	408.1	1006.5
408.55	115.629	408.55	616.301	408.55	927.475
409	118.966	409	613.069	409	907.13
409.45	120.001	409.45	625.247	409.45	933.398
409.9	123.395	409.9	600.923	409.9	920.947
410.35	119.941	410.35	654.676	410.35	918.545
410.8	110.195	410.8	621.352	410.8	913.012
411.25	127.007	411.25	631.035	411.25	902.05
411.7	130.019	411.7	601.295	411.7	924.485
412.15	137.881	412.15	586.492	412.15	962.167
412.6	110.372	412.6	610.058	412.6	960.239
413.05	112.232	413.05	599.239	413.05	925.914
413.5	121.963	413.5	606.815	413.5	911.723
413.95	128.457	413.95	597.475	413.95	877.292
414.4	100.675	414.4	576.439	414.4	883.642
414.85	115.922	414.85	588.847	414.85	925.793
415.3	110.129	415.3	611.718	415.3	919.078
415.75	123.834	415.75	617.416	415.75	903.173
416.2	100.308	416.2	620.91	416.2	925.847
416.65	115.634	416.65	590.134	416.65	840.343
417.1	126.484	417.1	538.223	417.1	902.762
417.55	103.33	417.55	585.535	417.55	902.696
418	109.173	418	539.745	418	823.392
418.45	115.337	418.45	595.742	418.45	846.476
418.9	100.146	418.9	543.791	418.9	902.313
419.35	111.423	419.35	579.56	419.35	804.664
419.8	117.065	419.8	565.312	419.8	888.491
420.25	92.6721	420.25	578.951	420.25	874.904
420.7	100.273	420.7	619.96	420.7	857.732
421.15	108.93	421.15	567.636	421.15	854.453
421.6	102.084	421.6	585	421.6	862.526
422.05	112.894	422.05	552.48	422.05	868.183
422.5	82.1901	422.5	576.333	422.5	796.844
422.95	104.609	422.95	602.061	422.95	859.261
423.4	97.1139	423.4	599.989	423.4	848.422
423.85	107.148	423.85	551.76	423.85	846.165
424.3	104.205	424.3	569.12	424.3	806.587
424.75	112.302	424.75	567.754	424.75	859.124
425.2	95.8596	425.2	525.23	425.2	865.732
425.65	115.64	425.65	539.554	425.65	795.898
426.1	98.06	426.1	564.345	426.1	818.5
426.55	96.0908	426.55	545.516	426.55	815.772
427	104.225	427	581.252	427	773.666
427.45	94.8967	427.45	521.7	427.45	774.584
427.9	99.2867	427.9	508.683	427.9	788.637
428.35	98.392	428.35	541.967	428.35	821.439
428.8	95.9911	428.8	527.951	428.8	841.453
429.25	110.294	429.25	541.441	429.25	794.114
429.7	102.204	429.7	555.106	429.7	802.599
430.15	91.8959	430.15	558.367	430.15	768.13
430.6	86.7986	430.6	523.099	430.6	832.602
431.05	100.766	431.05	499.086	431.05	774.615
431.5	93.1296	431.5	535.253	431.5	797.921
431.95	83.6642	431.95	487.66	431.95	759.983
432.4	88.1399	432.4	523.832	432.4	796.264
432.85	118.849	432.85	504.359	432.85	786
433.3	93.0741	433.3	518.914	433.3	778.426
433.75	95.7488	433.75	504.676	433.75	787.933
434.2	78.0465	434.2	470.28	434.2	724.432
434.65	101.509	434.65	530.663	434.65	782.929
435.1	91.1827	435.1	532.066	435.1	809.622
435.55	78.5249	435.55	488.408	435.55	770.948
436	92.9105	436	492.781	436	755.696
436.45	80.7908	436.45	480.066	436.45	724.622
436.9	95.131	436.9	485.668	436.9	765.053
437.35	96.0456	437.35	477.667	437.35	722.065
437.8	75.6409	437.8	511.955	437.8	758.004
438.25	70.7579	438.25	506.387	438.25	769.162
438.7	101.023	438.7	487.109	438.7	750.168
439.15	82.1782	439.15	501.118	439.15	758.24
439.6	94.4009	439.6	502.787	439.6	775.729
440.05	94.9585	440.05	477.791	440.05	696.695
440.5	83.8137	440.5	495.203	440.5	712.88
440.95	83.7677	440.95	496.623	440.95	712.026
441.4	85.1161	441.4	497.679	441.4	681.93
441.85	82.8941	441.85	470.399	441.85	678.134
442.3	100.257	442.3	438.125	442.3	724.86
442.75	96.9061	442.75	491.524	442.75	737.286
443.2	95.0555	443.2	486.284	443.2	725.424
443.65	76.0487	443.65	482.309	443.65	728.467
444.1	80.1999	444.1	457.621	444.1	712.581
444.55	87.815	444.55	480.264	444.55	688.971
445	85.1511	445	474.843	445	695.234
445.45	84.5363	445.45	473.001	445.45	713.526
445.9	85.954	445.9	472.747	445.9	696.627
446.35	82.7072	446.35	442.434	446.35	719.453
446.8	90.8503	446.8	523.138	446.8	686.868
447.25	86.6475	447.25	454.43	447.25	717.559
447.7	84.3769	447.7	504.252	447.7	676.02
448.15	93.8032	448.15	448.516	448.15	705.309
448.6	94.0828	448.6	472.416	448.6	714.629
449.05	84.7903	449.05	477.109	449.05	706.711
449.5	92.405	449.5	493.374	449.5	700.39
449.95	74.4076	449.95	433.238	449.95	717.519
450.4	85.5015	450.4	412.239	450.4	670.78
450.85	102.346	450.85	440.489	450.85	728.462
451.3	77.2908	451.3	425.602	451.3	656.47
451.75	71.7343	451.75	453.321	451.75	671.513
452.2	94.032	452.2	445.152	452.2	681.232
452.65	85.1968	452.65	473.093	452.65	661.528
453.1	81.0974	453.1	482.58	453.1	668.803
453.55	76.7637	453.55	461.896	453.55	668.431
454	86.3756	454	444.935	454	633.756
454.45	100.773	454.45	427.04	454.45	657.522
454.9	81.0712	454.9	461.405	454.9	692.608
455.35	73.7325	455.35	467.648	455.35	673.083
455.8	80.1052	455.8	457.601	455.8	696.916
456.25	72.2851	456.25	461.822	456.25	658.598
456.7	86.9471	456.7	442.73	456.7	678.587
457.15	87.6558	457.15	464.177	457.15	745.074
457.6	63.7854	457.6	471.82	457.6	755.15
458.05	93.7291	458.05	498.559	458.05	857.522
458.5	84.1223	458.5	473.942	458.5	895.828
458.95	78.6682	458.95	539.476	458.95	981.333
459.4	78.138	459.4	550.973	459.4	948.676
459.85	82.7964	459.85	514.734	459.85	958.643
460.3	76.1919	460.3	574.446	460.3	1105.78
460.75	88.2823	460.75	579.291	460.75	1157.59
461.2	79.7817	461.2	564.609	461.2	1190.59
461.65	82.054	461.65	604.755	461.65	1167.51
462.1	68.1696	462.1	569.417	462.1	1137.83
462.55	79.704	462.55	558.925	462.55	1015.23
463	79.931	463	556.519	463	995.141
463.45	82.9168	463.45	579.774	463.45	1018.65
463.9	66.9892	463.9	579.759	463.9	1143.61
464.35	71.8778	464.35	594.43	464.35	1152.95
464.8	83.8979	464.8	617.338	464.8	1134.77
465.25	75.8465	465.25	644.695	465.25	1195.58
465.7	72.9214	465.7	636.314	465.7	1314.58
466.15	86.9682	466.15	657.76	466.15	1343.51
466.6	67.1109	466.6	678.121	466.6	1329.2
467.05	70.0995	467.05	618.302	467.05	1271.74
467.5	88.1401	467.5	560.891	467.5	1181.88
467.95	81.3569	467.95	588.349	467.95	1083.43
468.4	67.9513	468.4	512.015	468.4	1036.09
468.85	72.6308	468.85	460.659	468.85	924.302
469.3	96.2351	469.3	495.21	469.3	907.217
469.75	64.8015	469.75	476.541	469.75	864.353
470.2	68.0722	470.2	470.499	470.2	876.93
470.65	81.0129	470.65	482.077	470.65	777.123
471.1	67.1464	471.1	468.336	471.1	742.148
471.55	65.4992	471.55	470.272	471.55	783.547
472	52.0716	472	410.661	472	722.256
472.45	68.0906	472.45	444.592	472.45	757.008
472.9	67.0662	472.9	441.436	472.9	774.765
473.35	72.6194	473.35	436.711	473.35	801.797
473.8	56.77	473.8	450.176	473.8	725.062
474.25	80.9108	474.25	436.519	474.25	767.154
474.7	79.3047	474.7	457.759	474.7	756.909
475.15	73.7604	475.15	507.352	475.15	786.445
475.6	85.1833	475.6	445.959	475.6	772.662
476.05	72.8319	476.05	431.005	476.05	800.153
476.5	65.0203	476.5	448.14	476.5	791.247
476.95	66.6514	476.95	414.185	476.95	724.875
477.4	73.233	477.4	430.369	477.4	798.54
477.85	73.2027	477.85	436.208	477.85	799.214
478.3	71.0538	478.3	467.665	478.3	784.153
478.75	74.5934	478.75	433.962	478.75	799.305
479.2	59.8906	479.2	428.218	479.2	822.498
479.65	63.5502	479.65	414.176	479.65	809.625
480.1	45.8867	480.1	418.338	480.1	820.826
480.55	60.7514	480.55	461.113	480.55	735.988
481	69.8983	481	382.965	481	815.058
481.45	60.7883	481.45	412.932	481.45	739.138
481.9	69.1014	481.9	430.632	481.9	799.172
482.35	75.4354	482.35	428.134	482.35	739.104
482.8	57.1873	482.8	435.032	482.8	739.35
483.25	56.998	483.25	437.984	483.25	772.972
483.7	70.0303	483.7	424.468	483.7	798.932
484.15	69.4926	484.15	445.138	484.15	743.268
484.6	57.7462	484.6	412.964	484.6	783.15
485.05	66.902	485.05	414.998	485.05	763.094
485.5	52.9775	485.5	463.803	485.5	785.665
485.95	55.7379	485.95	396.914	485.95	767.021
486.4	61.1335	486.4	399.873	486.4	799.746
486.85	66.7353	486.85	424.991	486.85	805.202
487.3	44.8764	487.3	447.827	487.3	737.793
487.75	58.8704	487.75	404.11	487.75	787.267
488.2	69.0245	488.2	387.398	488.2	806.89
488.65	64.2461	488.65	428.642	488.65	798.057
489.1	52.9341	489.1	405.889	489.1	780.841
489.55	57.5618	489.55	402.367	489.55	764.066
490	53.7101	490	407.245	490	749.825
490.45	68.6901	490.45	398.519	490.45	796.108
490.9	60.7935	490.9	406.32	490.9	776.813
491.35	76.7208	491.35	420.47	491.35	741.302
491.8	55.051	491.8	403.374	491.8	795.738
492.25	54.8091	492.25	393.629	492.25	792.241
492.7	63.1547	492.7	369.157	492.7	802.576
493.15	73.4785	493.15	398.174	493.15	759.608
493.6	78.7268	493.6	391.589	493.6	797.492
494.05	72.2992	494.05	382.584	494.05	765.167
494.5	71.156	494.5	393.864	494.5	782.716
494.95	70.7056	494.95	447.138	494.95	720.002
495.4	71.038	495.4	413.221	495.4	801.429
495.85	71.0282	495.85	400.159	495.85	773.308
496.3	68.2023	496.3	386.145	496.3	726.154
496.75	74.7975	496.75	376.473	496.75	800.017
497.2	63.1453	497.2	385.888	497.2	752.732
497.65	62.0227	497.65	402.147	497.65	786.288
498.1	49.0513	498.1	447.317	498.1	738.241
498.55	52.8991	498.55	403.23	498.55	754.56
499	56.3017	499	423.268	499	730.917
499.45	57.2081	499.45	371.35	499.45	746.716
499.9	71.1848	499.9	351.914	499.9	723.879
500.35	56.6465	500.35	380.625	500.35	780.131
500.8	57.8459	500.8	431.626	500.8	740.444
501.25	73.8546	501.25	408.473	501.25	721.116
501.7	74.037	501.7	415.207	501.7	730.365
502.15	53.9461	502.15	430.57	502.15	757.244
502.6	52.034	502.6	410.649	502.6	786.294
503.05	53.9841	503.05	441.87	503.05	790.766
503.5	63.2596	503.5	396.886	503.5	744.58
503.95	52.605	503.95	371.643	503.95	722.485
504.4	66.4058	504.4	367.786	504.4	757.026
504.85	53.0281	504.85	366.194	504.85	722.383
505.3	53.8378	505.3	352.937	505.3	721.826
505.75	65.6847	505.75	405.056	505.75	761.346
506.2	58.7677	506.2	392.16	506.2	735.534
506.65	43.7395	506.65	390.214	506.65	806.382
507.1	53.1063	507.1	358.718	507.1	698.397
507.55	56.8106	507.55	366.777	507.55	712.625
508	55.9727	508	353.828	508	772.623
508.45	56.6549	508.45	363.784	508.45	767.326
508.9	54.0036	508.9	343.023	508.9	801.053
509.35	57.8767	509.35	383.184	509.35	750.401
509.8	43.9866	509.8	368.887	509.8	713.782
510.25	66.1095	510.25	371.865	510.25	819.971
510.7	63.6547	510.7	341.444	510.7	721.786
511.15	66.3261	511.15	388.429	511.15	759.095
511.6	46.6889	511.6	361.062	511.6	737.116
512.05	71.6336	512.05	375.082	512.05	701.413
512.5	49.7929	512.5	403.206	512.5	673.757
512.95	61.7691	512.95	399.507	512.95	691.416
513.4	56.7731	513.4	354.921	513.4	681.986
513.85	49.8138	513.85	312.17	513.85	719.17
514.3	51.0436	514.3	351.3	514.3	667.57
514.75	46.4763	514.75	350.564	514.75	699.224
515.2	59.4336	515.2	398.616	515.2	739.847
515.65	57.2362	515.65	323.561	515.65	673.301
516.1	54.083	516.1	384.919	516.1	722.772
516.55	73.8834	516.55	336.469	516.55	701.893
517	61.073	517	341.408	517	705.843
517.45	50.9174	517.45	372.773	517.45	681.635
517.9	61.7676	517.9	373.808	517.9	687.874
518.35	43.8942	518.35	348.161	518.35	716.273
518.8	48.1209	518.8	317.35	518.8	688.043
519.25	44.057	519.25	309.4	519.25	658.852
519.7	55.3185	519.7	330.905	519.7	679.914
520.15	47.946	520.15	314.646	520.15	689.224
520.6	57.2782	520.6	340.654	520.6	690.353
521.05	45.2178	521.05	333.607	521.05	678.268
521.5	60.1359	521.5	350.793	521.5	727.644
521.95	43.7566	521.95	311.055	521.95	650.164
522.4	45.9798	522.4	357.843	522.4	675.703
522.85	43.9432	522.85	315.592	522.85	658.15
523.3	56.0958	523.3	343.587	523.3	665.136
523.75	65.9479	523.75	340.731	523.75	690.454
524.2	37.1518	524.2	351.436	524.2	648.65
524.65	44.9243	524.65	314.827	524.65	725.68
525.1	44.0787	525.1	318.569	525.1	654.168
525.55	45.8691	525.55	338.035	525.55	700.003
526	57.1658	526	301.141	526	666.594
526.45	59.0603	526.45	333.34	526.45	633.646
526.9	48.0241	526.9	344.173	526.9	665.334
527.35	45.8562	527.35	302.053	527.35	670.896
527.8	54.9741	527.8	327.845	527.8	706.666
528.25	32.8534	528.25	301.178	528.25	613.393
528.7	58.9563	528.7	293.231	528.7	666.669
529.15	39.7962	529.15	307.868	529.15	628.756
529.6	41.9573	529.6	342.067	529.6	623.171
530.05	47.9444	530.05	327.962	530.05	691.985
530.5	36.0643	530.5	339.606	530.5	693.237
530.95	43.8185	530.95	334.043	530.95	662.166
531.4	62.1769	531.4	344.981	531.4	646.84
531.85	48.0598	531.85	348.772	531.85	711.63
532.3	46.9513	532.3	324.663	532.3	745.226
532.75	38.7831	532.75	308.276	532.75	718.978
533.2	43.9753	533.2	356.799	533.2	729.59
533.65	47.7039	533.65	316.423	533.65	769.264
534.1	37.035	534.1	357.338	534.1	729.691
534.55	45.7139	534.55	343.706	534.55	742.358
535	34.9984	535	331.456	535	794.17
535.45	47.8577	535.45	347.965	535.45	729.83
535.9	46.0308	535.9	294.197	535.9	711.476
536.35	37.7006	536.35	329.932	536.35	704.665
536.8	53.1203	536.8	311.571	536.8	710.995
537.25	42.0699	537.25	303.834	537.25	686.952
537.7	45.2012	537.7	333.484	537.7	646.879
538.15	53.643	538.15	351.051	538.15	699.188
538.6	43.086	538.6	338.676	538.6	666.33
539.05	34.9527	539.05	340.539	539.05	636.139
539.5	44.0764	539.5	346.6	539.5	679.176
539.95	46.954	539.95	326.027	539.95	723.131
540.4	37.9934	540.4	305.699	540.4	688.71
540.85	48.939	540.85	327.592	540.85	675.158
541.3	54.1748	541.3	324.045	541.3	678.188
541.75	40.9502	541.75	313.619	541.75	705.142
542.2	46.2213	542.2	322.544	542.2	681.262
542.65	36.0552	542.65	362.03	542.65	672.96
543.1	45.1145	543.1	331.842	543.1	674.712
543.55	51.6301	543.55	310.773	543.55	651.333
544	31.9523	544	304.545	544	650.029
544.45	36.8705	544.45	333.332	544.45	720.629
544.9	44.9043	544.9	291.711	544.9	662.419
545.35	48.9626	545.35	305.07	545.35	672.224
545.8	57.1278	545.8	325.729	545.8	715.601
546.25	47.9651	546.25	307.776	546.25	698.492
546.7	48.2275	546.7	308.71	546.7	709.995
547.15	36.8972	547.15	310.136	547.15	678.11
547.6	45.8952	547.6	320.246	547.6	702.706
548.05	36.0434	548.05	303.365	548.05	685.826
548.5	45.967	548.5	320.77	548.5	669.52
548.95	39.6308	548.95	300.687	548.95	641.151
549.4	38.8051	549.4	318.872	549.4	608.907
549.85	39.7437	549.85	310.465	549.85	672.754
550.3	46.9834	550.3	282.9	550.3	673.761
550.75	43.8116	550.75	304.077	550.75	620.184
551.2	41.9613	551.2	274.746	551.2	652.398
551.65	50.7492	551.65	283.901	551.65	684.445
552.1	39.9453	552.1	315.339	552.1	674.852
552.55	32.8885	552.55	337.854	552.55	690.657
553	48.0522	553	320.348	553	657.715
553.45	46.0263	553.45	313.179	553.45	650.372
553.9	40.8562	553.9	300.941	553.9	637.756
554.35	46.5068	554.35	282.397	554.35	698.674
554.8	60.7647	554.8	289.878	554.8	608.644
555.25	55.6124	555.25	285.303	555.25	694.967
555.7	31.9405	555.7	294.451	555.7	627.83
556.15	33.7833	556.15	300.076	556.15	661.756
556.6	48.0597	556.6	304.378	556.6	674.838
557.05	41.7882	557.05	290.919	557.05	647.674
557.5	42.8598	557.5	269.751	557.5	631.577
557.95	43.5648	557.95	295.052	557.95	646.541
558.4	43.0655	558.4	291.205	558.4	617.273
558.85	46.158	558.85	277.197	558.85	615.719
559.3	47.0645	559.3	269.369	559.3	677.928
559.75	29.9411	559.75	326.357	559.75	656.707
560.2	31.042	560.2	311.421	560.2	656.888
560.65	50.1528	560.65	310.947	560.65	641.955
561.1	38.0846	561.1	298.663	561.1	644.432
561.55	37.944	561.55	287.576	561.55	649.042
562	47.6385	562	290.626	562	689.246
562.45	42.9566	562.45	298.044	562.45	660.168
562.9	35.07	562.9	325.651	562.9	677.353
563.35	43.9765	563.35	315.831	563.35	656.65
563.8	36.2104	563.8	292.701	563.8	653.798
564.25	48.2342	564.25	301.464	564.25	661.211
564.7	38.0036	564.7	304.771	564.7	623.689
565.15	36.8118	565.15	310.413	565.15	659.627
565.6	38.017	565.6	291.131	565.6	662.297
566.05	28.9221	566.05	313.157	566.05	667.203
566.5	44.1187	566.5	285.769	566.5	640.724
566.95	32.9389	566.95	311.921	566.95	643.899
567.4	29.087	567.4	287.861	567.4	681.038
567.85	33.0211	567.85	288.184	567.85	687.439
568.3	42.1154	568.3	286.077	568.3	664.57
568.75	34.8574	568.75	283.839	568.75	669.262
569.2	32.636	569.2	308.002	569.2	636.402
569.65	53.2015	569.65	275.042	569.65	620.35
570.1	42.0373	570.1	298.265	570.1	664.59
570.55	41.6965	570.55	260.808	570.55	615.37
571	29.9574	571	279.507	571	650.324
571.45	35.8596	571.45	252.014	571.45	642.485
571.9	40.0827	571.9	253.523	571.9	624.288
572.35	31.8936	572.35	274.085	572.35	625.912
572.8	29.0219	572.8	273.657	572.8	636.6
573.25	28.8908	573.25	282.931	573.25	602.722
573.7	42.9788	573.7	299.193	573.7	678.509
574.15	38.9101	574.15	319.262	574.15	624.556
574.6	47.0934	574.6	269.535	574.6	610.211
575.05	29.0893	575.05	296.361	575.05	628.943
575.5	37.0399	575.5	285.668	575.5	628.533
575.95	39.6433	575.95	292.369	575.95	659.069
576.4	39.7903	576.4	289.889	576.4	633.65
576.85	34.8847	576.85	300.008	576.85	681.746
577.3	42.946	577.3	270.66	577.3	618.223
577.75	32.8451	577.75	273.709	577.75	618.086
578.2	32.1515	578.2	276.655	578.2	669.068
578.65	35.806	578.65	272.524	578.65	636.551
579.1	32.0843	579.1	293.772	579.1	614.615
579.55	34.7999	579.55	296.296	579.55	669.151
580	47.8454	580	274.856	580	645.404
580.45	26.98	580.45	270.305	580.45	661.828
580.9	40.929	580.9	237.588	580.9	612.936
581.35	27.7016	581.35	272.312	581.35	643.206
581.8	29.9048	581.8	255.648	581.8	624.229
582.25	29.6366	582.25	252.473	582.25	623.537
582.7	32.9353	582.7	245.9	582.7	600.841
583.15	43.7153	583.15	257.66	583.15	639.774
583.6	40.0442	583.6	278.307	583.6	555.614
584.05	32.8926	584.05	255.167	584.05	659.846
584.5	32.0209	584.5	269.176	584.5	646.422
584.95	32.8593	584.95	257.896	584.95	607.399
585.4	43.9941	585.4	278.963	585.4	599.92
585.85	33.0002	585.85	286.427	585.85	594.946
586.3	38.8851	586.3	259.234	586.3	619.17
586.75	36.6783	586.75	258.73	586.75	631.461
587.2	30.8051	587.2	255.873	587.2	594.471
587.65	28.7795	587.65	253.061	587.65	581.545
588.1	33.9735	588.1	271.788	588.1	601.531
588.55	29.8691	588.55	250.901	588.55	603.356
589	29.9138	589	270.136	589	601.443
589.45	22.9252	589.45	256.164	589.45	620.973
589.9	35.034	589.9	285.277	589.9	584.568
590.35	29.5898	590.35	256.075	590.35	584.43
590.8	35.6758	590.8	257.885	590.8	621.777
591.25	36.0878	591.25	265.646	591.25	596.451
591.7	39.0142	591.7	247.09	591.7	570.208
592.15	43.7647	592.15	218.823	592.15	572.919
592.6	29.0114	592.6	242.095	592.6	622.244
593.05	37.8532	593.05	232.1	593.05	594.694
593.5	33.0104	593.5	270.479	593.5	600.129
593.95	21.9357	593.95	245.281	593.95	590.269
594.4	31.9888	594.4	289.899	594.4	596.792
594.85	34.9093	594.85	281.269	594.85	569.519
595.3	25.994	595.3	246.943	595.3	581.865
595.75	27.9252	595.75	259.306	595.75	569.476
596.2	28.0598	596.2	245.523	596.2	551.175
596.65	33.0725	596.65	275.604	596.65	564.237
597.1	41.8583	597.1	229.504	597.1	564.871
597.55	41.6982	597.55	265.081	597.55	590.724
598	27.9147	598	238.272	598	574.246
598.45	30.8875	598.45	239.129	598.45	549.001
598.9	41.869	598.9	222.572	598.9	571.998
599.35	26.8565	599.35	267.57	599.35	563.986
599.8	27.8676	599.8	234.772	599.8	545.629
600.25	34.9388	600.25	240.579	600.25	577.987
600.7	23.9206	600.7	242.747	600.7	590.47
601.15	40.7229	601.15	246.324	601.15	549.263
601.6	23.4397	601.6	240.687	601.6	571.148
602.05	20.0478	602.05	227.542	602.05	587.4
602.5	33.8885	602.5	209.631	602.5	584.083
602.95	33.8405	602.95	231.907	602.95	593.203
603.4	37.9712	603.4	270.795	603.4	544.587
603.85	28.8656	603.85	255.809	603.85	586.269
604.3	31.9823	604.3	233.225	604.3	542.599
604.75	29.9316	604.75	218.501	604.75	553.735
605.2	27.996	605.2	219.969	605.2	508.927
605.65	26.8889	605.65	239.505	605.65	593.865
606.1	31.9982	606.1	259.985	606.1	581.967
606.55	33.9161	606.55	228.435	606.55	566.599
607	30.9916	607	219.94	607	546.851
607.45	30.0315	607.45	218.562	607.45	549.494
607.9	28.872	607.9	206.475	607.9	549.707
608.35	21.6951	608.35	220.634	608.35	571.995
608.8	26.8421	608.8	231.142	608.8	579.946
609.25	35.8169	609.25	242.759	609.25	518.35
609.7	30.0074	609.7	261.065	609.7	553.137
610.15	31.7456	610.15	230.595	610.15	576.594
610.6	32.9938	610.6	231.957	610.6	581.892
611.05	36.8625	611.05	229.145	611.05	536
611.5	29.943	611.5	229.955	611.5	517.971
611.95	31.7564	611.95	217.333	611.95	528.943
612.4	26.6096	612.4	238.463	612.4	487.16
612.85	25.999	612.85	210.379	612.85	532.042
613.3	29.9806	613.3	222.217	613.3	546.617
613.75	26.8458	613.75	234.652	613.75	548.847
614.2	28.9584	614.2	242.077	614.2	521.232
614.65	20.9177	614.65	211.723	614.65	560.367
615.1	32.0053	615.1	202.326	615.1	535.954
615.55	25.9755	615.55	214.798	615.55	527.503
616	27.0057	616	219.046	616	584.122
616.45	38.0296	616.45	234.182	616.45	506.394
616.9	35.0693	616.9	223.441	616.9	537.061
617.35	28.9019	617.35	206.676	617.35	528.268
617.8	23.0433	617.8	227.428	617.8	529.996
618.25	27.1312	618.25	212.026	618.25	506.45
618.7	26.9489	618.7	192.635	618.7	541.973
619.15	30.7371	619.15	219.562	619.15	525.657
619.6	21.8603	619.6	210.223	619.6	521.172
620.05	22.9402	620.05	231.396	620.05	541.587
620.5	16.9923	620.5	210.904	620.5	492.777
620.95	39.8362	620.95	220.095	620.95	500.941
621.4	24.0718	621.4	217.649	621.4	486.451
621.85	28.9558	621.85	211.677	621.85	531.188
622.3	25.0925	622.3	207.766	622.3	517.909
622.75	27.7053	622.75	198.353	622.75	522.781
623.2	32.5827	623.2	211.787	623.2	526.414
623.65	27.037	623.65	224.307	623.65	574.786
624.1	28.9154	624.1	202.771	624.1	492.53
624.55	30.8444	624.55	221.881	624.55	508.436
625	30.8604	625	225.383	625	567.544
625.45	18.9342	625.45	209.273	625.45	509.231
625.9	28.0547	625.9	233.455	625.9	491.959
626.35	27.9295	626.35	206.479	626.35	585.523
626.8	15.8693	626.8	224.734	626.8	545.525
627.25	20.9012	627.25	196.073	627.25	517.553
627.7	19.9998	627.7	217.997	627.7	531.994
628.15	18.9026	628.15	217.877	628.15	528.277
628.6	29.0247	628.6	211.179	628.6	504.428
629.05	26.0505	629.05	209.406	629.05	501.974
629.5	19.9016	629.5	226.529	629.5	498.04
629.95	23.6487	629.95	206.568	629.95	518.025
630.4	30.8114	630.4	231.583	630.4	506.898
630.85	26.7638	630.85	221.564	630.85	514.76
631.3	22.9484	631.3	198.554	631.3	498.878
631.75	23.8031	631.75	194.889	631.75	502.247
632.2	28.8207	632.2	224.059	632.2	521.897
632.65	27.6954	632.65	185.766	632.65	453.195
633.1	31.0463	633.1	201.301	633.1	497.743
633.55	34.6146	633.55	203.114	633.55	479.651
634	21.4186	634	198.887	634	503.848
634.45	23.0237	634.45	201.611	634.45	501.597
634.9	20.0083	634.9	194.08	634.9	516.214
635.35	24.8863	635.35	204.067	635.35	571.388
635.8	32.9876	635.8	209.921	635.8	525.802
636.25	25.8687	636.25	196.426	636.25	498.641
636.7	15.9759	636.7	235.398	636.7	506.92
637.15	11.9045	637.15	222.352	637.15	450.752
637.6	29.7021	637.6	217.948	637.6	471.28
638.05	28.8687	638.05	190.49	638.05	492.782
638.5	20.9892	638.5	211.891	638.5	481.751
638.95	23.9663	638.95	202.715	638.95	477.328
639.4	21.9637	639.4	197.674	639.4	457.245
639.85	20.073	639.85	190.693	639.85	489.781
640.3	26.7281	640.3	201.222	640.3	492.377
640.75	36.7612	640.75	205.664	640.75	513.664
641.2	24.9608	641.2	200.685	641.2	481.245
641.65	22.7888	641.65	157.96	641.65	506.82
642.1	26.9581	642.1	201.687	642.1	482.25
642.55	14.8293	642.55	189.341	642.55	487.507
643	22.0581	643	209.552	643	466.228
643.45	29.8482	643.45	189.038	643.45	480.555
643.9	26.0626	643.9	200.481	643.9	503.208
644.35	17.889	644.35	187.834	644.35	460.145
644.8	27.4658	644.8	203.45	644.8	486.246
645.25	23.015	645.25	178.116	645.25	482.313
645.7	20.8884	645.7	187.505	645.7	503.777
646.15	21.8563	646.15	203.661	646.15	445.074
646.6	23.9405	646.6	199.504	646.6	444.894
647.05	23.8926	647.05	204.082	647.05	515.682
647.5	22.9543	647.5	158.025	647.5	456.181
647.95	24.9294	647.95	195.447	647.95	454.713
648.4	23.9814	648.4	190.852	648.4	513.601
648.85	24.784	648.85	211.69	648.85	443.334
649.3	25.9955	649.3	196.966	649.3	484.915
649.75	32.822	649.75	166.099	649.75	483.378
650.2	17.9226	650.2	207.746	650.2	461.51
650.65	23.9854	650.65	179.249	650.65	432.679
651.1	31.9868	651.1	199.917	651.1	457.811
651.55	17.8533	651.55	190.435	651.55	528.655
652	30.7751	652	183.658	652	472.547
652.45	16.7115	652.45	180.37	652.45	440.238
652.9	25.9081	652.9	162.424	652.9	463.356
653.35	20.8833	653.35	177.011	653.35	487.277
653.8	25.949	653.8	182.641	653.8	453.11
654.25	19.9374	654.25	184.421	654.25	433.639
654.7	25.9517	654.7	180.663	654.7	423.211
655.15	17.6805	655.15	177.203	655.15	471.479
655.6	27.572	655.6	180.75	655.6	446.257
656.05	23.1023	656.05	181.805	656.05	431.913
656.5	25.0131	656.5	189.099	656.5	467.245
656.95	24.9269	656.95	203.404	656.95	491.559
657.4	23.0123	657.4	176.094	657.4	429.23
657.85	21.8853	657.85	166.548	657.85	426.94
658.3	32.0743	658.3	166.385	658.3	484.121
658.75	20.0008	658.75	179.007	658.75	458.019
659.2	24.0632	659.2	180.474	659.2	425.117
659.65	16.9645	659.65	191.599	659.65	437.084
660.1	24.0181	660.1	171.129	660.1	444.336
660.55	16.9843	660.55	183.83	660.55	447.586
661	20.086	661	187.804	661	447.919
661.45	19.07	661.45	166.612	661.45	431.585
661.9	29.1074	661.9	187.693	661.9	463.711
662.35	18.777	662.35	180.035	662.35	420.928
662.8	26.9231	662.8	169.516	662.8	441.738
663.25	27.9093	663.25	182.407	663.25	428.607
663.7	26.9452	663.7	161.964	663.7	393.996
664.15	25.9533	664.15	182.672	664.15	431.225
664.6	26.0196	664.6	156.117	664.6	417.314
665.05	17.917	665.05	171.731	665.05	425.423
665.5	27.096	665.5	189.672	665.5	400.418
665.95	15.9178	665.95	172.111	665.95	420.826
666.4	26.4423	666.4	162.722	666.4	413.924
666.85	23.1296	666.85	171.964	666.85	426.39
667.3	18.9284	667.3	162.84	667.3	459.658
667.75	23.932	667.75	164.533	667.75	406.844
668.2	28.9168	668.2	171.804	668.2	420.609
668.65	18.9328	668.65	200.861	668.65	444.763
669.1	26.9869	669.1	186.91	669.1	425.794
669.55	12.9746	669.55	149.707	669.55	382.251
670	15.9716	670	166.225	670	421.656
670.45	22.9771	670.45	159.841	670.45	410.59
670.9	20.9608	670.9	168.086	670.9	416.298
671.35	10.6787	671.35	166.477	671.35	396.179
671.8	6.85398	671.8	159.21	671.8	459.913
672.25	22.0466	672.25	168.356	672.25	392.831
672.7	17.0104	672.7	165.101	672.7	416.255
673.15	23.8658	673.15	167.061	673.15	395.775
673.6	15.0191	673.6	159.202	673.6	400.509
674.05	19.932	674.05	167.429	674.05	438.505
674.5	34.9136	674.5	161.6	674.5	393.027
674.95	19.0118	674.95	168.105	674.95	411.256
675.4	21.0106	675.4	153.077	675.4	359.181
675.85	10.9302	675.85	113.843	675.85	405.596
676.3	16.978	676.3	151.238	676.3	416.751
676.75	20.8094	676.75	167.962	676.75	397.638
677.2	19.3897	677.2	179.61	677.2	416.369
677.65	15.0365	677.65	175.426	677.65	370.901
678.1	24.0042	678.1	160.028	678.1	424.074
678.55	21.8696	678.55	168.992	678.55	410.552
679	22.9591	679	154.724	679	402.283
679.45	18.9904	679.45	166.915	679.45	419.787
679.9	20.0222	679.9	175.194	679.9	399.443
680.35	20.9193	680.35	169.347	680.35	392.486
680.8	23.0338	680.8	169.248	680.8	360.529
681.25	22.9302	681.25	167.49	681.25	393.801
681.7	19.064	681.7	170.572	681.7	392.316
682.15	8.89669	682.15	206.096	682.15	418.234
682.6	19.0448	682.6	165.389	682.6	389.916
683.05	17.0549	683.05	161.52	683.05	391.258
683.5	9.98474	683.5	140.785	683.5	428.345
683.95	20.8122	683.95	166.497	683.95	398.405
684.4	13.9	684.4	156.532	684.4	416.86
684.85	29.9183	684.85	135.63	684.85	398.911
685.3	16.97	685.3	151.732	685.3	370.346
685.75	19.873	685.75	142.492	685.75	373.772
686.2	12.9997	686.2	145.996	686.2	420.989
686.65	17.9611	686.65	148.678	686.65	397.139
687.1	13.0003	687.1	143.003	687.1	364.009
687.55	15.7289	687.55	159.616	687.55	362.051
688	21.4248	688	141.812	688	379.526
688.45	17.0093	688.45	130.414	688.45	372.278
688.9	28.9827	688.9	160.904	688.9	395.764
689.35	17.9006	689.35	169.061	689.35	376.907
689.8	17.9907	689.8	170.912	689.8	418.784
690.25	16.9545	690.25	147.604	690.25	355.047
690.7	19.9957	690.7	142.298	690.7	361.841
691.15	19.9362	691.15	149.907	691.15	328.867
691.6	22.9073	691.6	155.727	691.6	378.424
692.05	23.9254	692.05	149.534	692.05	398.757
692.5	20.0143	692.5	138.099	692.5	407.291
692.95	17.9442	692.95	136.575	692.95	374.834
693.4	25.074	693.4	135.4	693.4	383.131
693.85	15.0632	693.85	141.594	693.85	331.39
694.3	12.9873	694.3	184.82	694.3	359.649
694.75	18.7899	694.75	149.839	694.75	373.218
695.2	12.8844	695.2	131.434	695.2	345.62
695.65	18.899	695.65	155.171	695.65	397.873
696.1	17.949	696.1	180.488	696.1	356.986
696.55	12.95	696.55	151.416	696.55	382.523
697	19.9894	697	131.93	697	364.806
697.45	19.9524	697.45	147.647	697.45	368.121
697.9	17.0345	697.9	158.321	697.9	355.721
698.35	13.7433	698.35	133.808	698.35	372.947
698.8	17.313	698.8	144.614	698.8	388.014
699.25	13.0423	699.25	154.502	699.25	385.251
699.7	19.0138	699.7	158.115	699.7	375.272
700.15	21.833	700.15	145.274	700.15	383.196
700.6	22.9302	700.6	195.405	700.6	384.829
701.05	20.9916	701.05	145.941	701.05	379.847
701.5	13.008	701.5	151.623	701.5	367.582
701.95	17.9251	701.95	138.421	701.95	371.447
702.4	20.0187	702.4	134.125	702.4	326.305
702.85	7.99773	702.85	128.963	702.85	378.892
703.3	15.9962	703.3	146.393	703.3	364.056
703.75	23.9437	703.75	164.613	703.75	360.153
704.2	14.0016	704.2	136.016	704.2	342.04
704.65	16.0675	704.65	147.62	704.65	386.625
705.1	13.9484	705.1	153.011	705.1	342.097
705.55	9.93594	705.55	152.02	705.55	341.796
706	16.8816	706	142.487	706	346.844
706.45	24.8948	706.45	135.428	706.45	353.506
706.9	12.9182	706.9	155.699	706.9	379.355
707.35	17.9644	707.35	142.717	707.35	349.308
707.8	26.9844	707.8	141.918	707.8	382.779
708.25	10.9015	708.25	137.514	708.25	353.853
708.7	17.0372	708.7	150.328	708.7	362.792
709.15	15.8093	709.15	131.952	709.15	334.458
709.6	12.2168	709.6	138.457	709.6	339.016
710.05	12.0573	710.05	147.702	710.05	394.876
710.5	13.8996	710.5	122.003	710.5	341.213
710.95	11.9634	710.95	107.67	710.95	362.889
711.4	14.9569	711.4	136.606	711.4	326.059
711.85	16.9617	711.85	138.687	711.85	327.261
712.3	15.0495	712.3	149.491	712.3	299.986
712.75	16.913	712.75	116.765	712.75	331.446
713.2	18.9888	713.2	132.512	713.2	314.349
713.65	11.9627	713.65	137.571	713.65	332.961
714.1	12.0463	714.1	128.918	714.1	356.615
714.55	12.9574	714.55	136.551	714.55	320.945
715	9.95899	715	123.127	715	361.48
715.45	21.0872	715.45	139.577	715.45	360.491
715.9	17.9206	715.9	130.804	715.9	341.587
716.35	21.7753	716.35	111.153	716.35	287.922
716.8	12.9548	716.8	154.461	716.8	338.818
717.25	22.8842	717.25	120.661	717.25	332.177
717.7	18.9035	717.7	112.735	717.7	342.322
718.15	17.0056	718.15	139.046	718.15	324.106
718.6	19.0199	718.6	161.169	718.6	340.357
719.05	7.90948	719.05	123.542	719.05	297.987
719.5	27.1142	719.5	131.554	719.5	329.387
719.95	11.8616	719.95	139.134	719.95	323.082
720.4	19.3207	720.4	116.941	720.4	344.721
720.85	13.9375	720.85	121.265	720.85	333.915
721.3	14.9802	721.3	139.816	721.3	320.577
721.75	17.8252	721.75	146.077	721.75	330.999
722.2	15.9461	722.2	126.572	722.2	344.835
722.65	15.9776	722.65	105.852	722.65	318.554
723.1	14.9301	723.1	127.856	723.1	327.725
723.55	16.9144	723.55	131.752	723.55	323.482
724	11.9472	724	146.005	724	311.075
724.45	16.8452	724.45	128.279	724.45	324.283
724.9	15.9618	724.9	122.706	724.9	301.278
725.35	12.9599	725.35	128.602	725.35	356.897
725.8	11.0078	725.8	136.096	725.8	306.216
726.25	17.0599	726.25	123.434	726.25	307.078
726.7	18.9137	726.7	121.446	726.7	316.555
727.15	12.8936	727.15	145.796	727.15	285.642
727.6	19.8615	727.6	135.441	727.6	291.872
728.05	18.8813	728.05	126.207	728.05	284.214
728.5	17.952	728.5	131.648	728.5	336.102
728.95	11.9407	728.95	130.352	728.95	314.438
729.4	10.9898	729.4	118.89	729.4	300.722
729.85	15.9159	729.85	150.206	729.85	339.207
730.3	8.95343	730.3	112.068	730.3	340.322
730.75	13.6192	730.75	112.597	730.75	279.87
731.2	14.2804	731.2	121.383	731.2	293.767
731.65	21.1021	731.65	118.574	731.65	287.391
732.1	14.026	732.1	126.234	732.1	298.552
732.55	8.95398	732.55	134.31	732.55	336.272
733	21.0149	733	146.104	733	323.229
733.45	14.9385	733.45	123.491	733.45	296.777
733.9	12.0547	733.9	119.542	733.9	333.512
734.35	20.9925	734.35	125.955	734.35	336.88
734.8	18.0022	734.8	110.013	734.8	303.037
735.25	11.9889	735.25	129.88	735.25	302.721
735.7	15.9135	735.7	149.707	735.7	281.504
736.15	13.9618	736.15	126.106	736.15	280.305
736.6	18.039	736.6	130.281	736.6	295.639
737.05	12.9988	737.05	111.376	737.05	331.217
737.5	10.0036	737.5	128.046	737.5	320.114
737.95	11.9106	737.95	118.113	737.95	310.667
738.4	20.9929	738.4	101.965	738.4	299.898
738.85	18.9241	738.85	111.552	738.85	293.821
739.3	7.83871	739.3	132.974	739.3	310.166
739.75	7.97749	739.75	121.657	739.75	338.046
740.2	7.00572	740.2	125.102	740.2	273.223
740.65	8.9833	740.65	118.779	740.65	276.486
741.1	19.041	741.1	107.231	741.1	279.603
741.55	12.9137	741.55	133.111	741.55	306.949
742	18.3604	742	112.203	742	337.628
742.45	17.9644	742.45	105.066	742.45	295.287
742.9	9.9968	742.9	104.966	742.9	282.909
743.35	9.94346	743.35	123.299	743.35	298.304
743.8	13.8953	743.8	117.597	743.8	278.136
744.25	16.9592	744.25	120.709	744.25	278.33
744.7	21.0137	744.7	107.07	744.7	313.205
745.15	13.953	745.15	109.631	745.15	283.047
745.6	9.99627	745.6	124.953	745.6	286.893
746.05	13.9394	746.05	106.537	746.05	266.839
746.5	13.9197	746.5	99.0959	746.5	323.561
746.95	13.94	746.95	102.558	746.95	284.773
747.4	11.009	747.4	119.097	747.4	297.243
747.85	7.97712	747.85	103.319	747.85	276.94
748.3	11.9769	748.3	110.787	748.3	329.366
748.75	11.901	748.75	126.944	748.75	301.492
749.2	19.9414	749.2	106.687	749.2	293.139
749.65	14.9085	749.65	102.372	749.65	267.36
750.1	9.0007	750.1	105.008	750.1	271.021
750.55	20.9191	750.55	111.569	750.55	290.875
751	10.9116	751	107.691	751	293.268
751.45	15.9444	751.45	108.622	751.45	284.01
751.9	18.0519	751.9	101.291	751.9	269.775
752.35	15.7925	752.35	111.991	752.35	278.603
752.8	12.2393	752.8	111.174	752.8	295.783
753.25	6.9243	753.25	124.37	753.25	306.061
753.7	17.0351	753.7	102.21	753.7	263.543
754.15	8.95786	754.15	98.5365	754.15	264.755
754.6	13.0145	754.6	108.12	754.6	294.328
755.05	7.99006	755.05	112.859	755.05	279.652
755.5	20.0412	755.5	109.225	755.5	259.534
755.95	8.93627	755.95	101.895	755.95	316.799
756.4	16.0305	756.4	110.21	756.4	280.534
756.85	15.9692	756.85	108.79	756.85	277.465
757.3	16.9668	757.3	116.101	757.3	255.288
757.75	11.9561	757.75	116.572	757.75	258.052
758.2	16.0489	758.2	98.2995	758.2	283.865
758.65	8.94062	758.65	110.393	758.65	280.151
759.1	11.999	759.1	125.989	759.1	280.976
759.55	7.96548	759.55	119.482	759.55	280.783
760	9.9594	760	110.549	760	254.961
760.45	8.83462	760.45	97.5079	760.45	257.917
760.9	12.9258	760.9	124.811	760.9	275.655
761.35	7.92889	761.35	102.812	761.35	282.591
761.8	6.8403	761.8	100.962	761.8	266.174
762.25	17.9582	762.25	103.758	762.25	279.349
762.7	9.98356	762.7	99.2979	762.7	311.043
763.15	12.8608	763.15	100.389	763.15	263.511
763.6	6.11088	763.6	117.125	763.6	277.027
764.05	10.0096	764.05	99.0949	764.05	257.246
764.5	11.9888	764.5	107.899	764.5	266.751
764.95	13.9232	764.95	101.441	764.95	270.509
765.4	12.9493	765.4	105.586	765.4	268.947
765.85	4.84293	765.85	85.4882	765.85	260.717
766.3	12.9557	766.3	101.652	766.3	263.1
766.75	14.9344	766.75	92.5934	766.75	259.859
767.2	6.94743	767.2	97.0101	767.2	283.14
767.65	11.9504	767.65	114.524	767.65	240.999
768.1	14.0251	768.1	109.196	768.1	272.488
768.55	14.8944	768.55	116.176	768.55	265.12
769	16.9421	769	100.946	769	260.954
769.45	6.96525	769.45	94.198	769.45	276.685
769.9	9.99555	769.9	117.948	769.9	235.895
770.35	8.82267	770.35	107.745	770.35	238.323
770.8	7.90253	770.8	91.5779	770.8	256.936
771.25	18.8969	771.25	104.43	771.25	267.541
771.7	10.0066	771.7	130.086	771.7	264.175
772.15	16.8981	772.15	94.4305	772.15	246.513
772.6	7.99567	772.6	96.9475	772.6	270.853
773.05	7.90077	773.05	102.517	773.05	258.883
773.5	17.9867	773.5	92.9314	773.5	273.798
773.95	13.9046	773.95	98.3253	773.95	272.133
774.4	2.00012	774.4	97.3852	774.4	245.537
774.85	12.0593	774.85	91.4497	774.85	268.32
775.3	5.89752	775.3	99.0387	775.3	244.259
775.75	16.003	775.75	94.0179	775.75	265.05
776.2	7.978	776.2	106.706	776.2	231.362
776.65	6.92278	776.65	106.718	776.65	241.442
777.1	13.0554	777.1	97.4133	777.1	253.074
777.55	10.9608	777.55	99.6432	777.55	254.09
778	5.02004	778	105.421	778	264.054
778.45	10.9825	778.45	92.8522	778.45	227.638
778.9	6.96251	778.9	87.1523	778.9	233.498
779.35	13.9626	779.35	102.725	779.35	253.322
779.8	10.0353	779.8	112.395	779.8	254.897
780.25	8.04293	780.25	95.5098	780.25	239.277
780.7	17.9971	780.7	83.9865	780.7	236.962
781.15	11.9041	781.15	106.145	781.15	258.914
781.6	12.9758	781.6	95.8215	781.6	250.533
782.05	8.95188	782.05	77.583	782.05	256.621
782.5	8.89636	782.5	90.9848	782.5	271.179
782.95	8.79405	782.95	83.6467	782.95	220.377
783.4	15.0513	783.4	102.349	783.4	267.913
783.85	10.984	783.85	105.846	783.85	241.648
784.3	6.89056	784.3	107.966	784.3	226.054
784.75	5.81783	784.75	109.147	784.75	264.14
785.2	19.3575	785.2	92.7123	785.2	226.177
785.65	18.0596	785.65	113.374	785.65	234.774
786.1	10.9467	786.1	86.9789	786.1	261.053
786.55	8.81897	786.55	92.4095	786.55	219.785
787	13.986	787	119.88	787	236.763
787.45	4.91854	787.45	105.592	787.45	238.162
787.9	13.9699	787.9	97.7892	787.9	222.52
788.35	7.97492	788.35	101.68	788.35	250.213
788.8	13.9781	788.8	93.8531	788.8	247.612
789.25	15.8922	789.25	88.6937	789.25	250.253
789.7	12.0039	789.7	89.3487	789.7	227.967
790.15	11.8821	790.15	97.5194	790.15	243.9
790.6	4.99762	790.6	85.9591	790.6	223.893
791.05	10.0358	791.05	89.3183	791.05	232.83
791.5	15.9874	791.5	97.9227	791.5	240.81
791.95	14.8645	791.95	93.1508	791.95	236.841
792.4	10.9687	792.4	106.695	792.4	254.274
792.85	6.9517	792.85	71.5032	792.85	252.247
793.3	5.96461	793.3	81.1844	793.3	208.556
793.75	5.8254	793.75	84.3754	793.75	239.487
794.2	11.997	794.2	104.974	794.2	230.943
794.65	10.9578	794.65	92.6434	794.65	205.21
795.1	10.9965	795.1	93.97	795.1	244.922
795.55	9.86436	795.55	90.3458	795.55	259.257
796	11.2034	796	92.6827	796	206.754
796.45	5.95177	796.45	100.076	796.45	209.221
796.9	11.0105	796.9	86.0822	796.9	237.227
797.35	6.87956	797.35	97.2566	797.35	258.148
797.8	7.00263	797.8	75.0281	797.8	218.082
798.25	7.99063	798.25	101.88	798.25	249.707
798.7	6.00736	798.7	96.1177	798.7	231.283
799.15	10.9035	799.15	61.7558	799.15	229.269
799.6	14.0329	799.6	100.235	799.6	224.526
800.05	12.9622	800.05	65.808	800.05	237.308
800.5	12.9533	800.5	91.016	800.5	202.105
800.95	9.95414	800.95	92.5735	800.95	235.913
801.4	10.0409	801.4	98.4008	801.4	253.031
801.85	0.956749	801.85	82.3773	801.85	225.114
802.3	12.9697	802.3	88.7924	802.3	245.426
802.75	14.7258	802.75	92.0833	802.75	228.946
803.2	9.89028	803.2	81.5849	803.2	221.987
803.65	5.90094	803.65	65.5993	803.65	243.699
804.1	14.9956	804.1	72.9785	804.1	210.938
804.55	12.9614	804.55	95.7146	804.55	216.355
805	15.0102	805	103.07	805	233.158
805.45	7.91611	805.45	69.7608	805.45	200.433
805.9	11.0113	805.9	77.0789	805.9	223.229
806.35	13.875	806.35	102.08	806.35	218.035
806.8	10.2064	806.8	77.5687	806.8	207.19
807.25	11.0001	807.25	76.2948	807.25	202.866
807.7	8.94803	807.7	95.0015	807.7	221.08
808.15	14.9045	808.15	78.4969	808.15	211.644
808.6	15.9331	808.6	82.9032	808.6	230.837
809.05	7.91065	809.05	78.6939	809.05	210.291
809.5	6.00588	809.5	105.103	809.5	230.225
809.95	8.98773	809.95	82.8868	809.95	188.742
810.4	15.0376	810.4	80.2003	810.4	212.531
810.85	11.9299	810.85	111.849	810.85	209.77
811.3	4.00438	811.3	90.0984	811.3	246.269
811.75	4.84599	811.75	65.5995	811.75	210.014
812.2	13.0247	812.2	85.1615	812.2	207.393
812.65	7.0346	812.65	80.3955	812.65	229.127
813.1	7.91133	813.1	86.6756	813.1	221.273
813.55	7.9409	813.55	85.3647	813.55	202.493
814	9.99297	814	80.9431	814	210.852
814.45	4.9095	814.45	86.5384	814.45	219.932
814.9	9.94313	814.9	84.9554	814.9	222.978
815.35	10.9402	815.35	82.549	815.35	223.778
815.8	10.0155	815.8	79.1223	815.8	208.322
816.25	7.91265	816.25	75.7187	816.25	200.362
816.7	17.006	816.7	78.0276	816.7	213.075
817.15	10.8459	817.15	80.3331	817.15	196.476
817.6	13.2335	817.6	87.545	817.6	223.952
818.05	11.0488	818.05	83.368	818.05	203.9
818.5	9.99546	818.5	91.9583	818.5	224.898
818.95	12.9579	818.95	85.7218	818.95	201.347
819.4	9.86166	819.4	56.7922	819.4	201.578
819.85	7.92479	819.85	82.802	819.85	199.61
820.3	7.01882	820.3	83.2232	820.3	200.538
820.75	8.97975	820.75	67.847	820.75	212.521
821.2	8.94679	821.2	89.9882	821.2	215.052
821.65	18.9578	821.65	83.8135	821.65	214.522
822.1	5.01264	822.1	78.1971	822.1	203.513
822.55	9.89866	822.55	80.6471	822.55	202.215
823	8.02315	823	76.22	823	202.585
823.45	13.0399	823.45	87.2672	823.45	190.584
823.9	14.9646	823.9	50.8796	823.9	213.495
824.35	6.8752	824.35	73.3841	824.35	214.343
824.8	6.98094	824.8	67.8148	824.8	244.333
825.25	6.97377	825.25	76.7115	825.25	196.262
825.7	7.98412	825.7	83.8333	825.7	207.587
826.15	15.9644	826.15	57.8711	826.15	214.522
826.6	8.00826	826.6	70.0723	826.6	202.209
827.05	5.86344	827.05	87.7083	827.05	209.478
827.5	6.97034	827.5	85.2232	827.5	218.654
827.95	18.8809	827.95	90.4296	827.95	200.734
828.4	9.17105	828.4	90.6915	828.4	215.01
828.85	9.03504	828.85	57.2219	828.85	203.79
829.3	10.008	829.3	91.0732	829.3	209.168
829.75	9.95175	829.75	73.643	829.75	190.079
830.2	6.99642	830.2	85.956	830.2	222.886
830.65	16.9974	830.65	82.9873	830.65	209.968
831.1	9.00547	831.1	83.0504	831.1	216.131
831.55	9.9174	831.55	68.8005	831.55	193.553
832	8.9582	832	89.082	832	204.26
832.45	12.9768	832.45	92.8343	832.45	187.665
832.9	10.0073	832.9	71.052	832.9	209.153
833.35	10.967	833.35	87.7357	833.35	197.405
833.8	2.95713	833.8	67.1613	833.8	186.541
834.25	6.02738	834.25	79.3605	834.25	192.876
834.7	6.91926	834.7	63.7805	834.7	194.462
835.15	12.8791	835.15	80.2467	835.15	160.493
835.6	11.9802	835.6	86.8564	835.6	199.67
836.05	12.9427	836.05	75.6648	836.05	211.065
836.5	7.99766	836.5	69.9795	836.5	194.943
836.95	6.98532	836.95	79.8322	836.95	186.608
837.4	9.01766	837.4	71.1393	837.4	215.422
837.85	13.9963	837.85	79.979	837.85	211.944
838.3	5.00521	838.3	54.0563	838.3	175.182
838.75	5.84311	838.75	62.6194	838.75	188.125
839.2	6.07012	839.2	67.0372	839.2	199.133
839.65	11.9919	839.65	80.2384	839.65	190.637
840.1	10.9361	840.1	66.9145	840.1	187.868
840.55	7.96081	840.55	83.5885	840.55	174.143
841	5.92024	841	60.7763	841	200.41
841.45	14.9711	841.45	64.875	841.45	175.662
841.9	10.9661	841.9	59.8149	841.9	202.374
842.35	7.93606	842.35	74.9018	842.35	222.826
842.8	7.9445	842.8	77.9678	842.8	182.003
843.25	8.99826	843.25	68.9867	843.25	183.964
843.7	9.98923	843.7	68.9257	843.7	205.778
844.15	16.9458	844.15	75.7576	844.15	200.359
844.6	7.00644	844.6	71.0653	844.6	186.171
845.05	11.9827	845.05	86.2021	845.05	190.511
845.5	3.93753	845.5	75.8938	845.5	194.821
845.95	6.86574	845.95	77.2707	845.95	162.55
846.4	10.9458	846.4	76.6203	846.4	195.034
846.85	9.88324	846.85	63.6226	846.85	171.101
847.3	9.9427	847.3	63.9495	847.3	191.966
847.75	1.93124	847.75	88.7153	847.75	197.445
848.2	5.98813	848.2	73.8536	848.2	181.64
848.65	7.00083	848.65	62.0074	848.65	198.024
849.1	5.89041	849.1	76.9476	849.1	202.048
849.55	3.97503	849.55	67.5755	849.55	152.045
850	7.11487	850	71.1487	850	198.2
850.45	3.01677	850.45	71.3969	850.45	218.213
850.9	10.9708	850.9	64.8277	850.9	189.496
851.35	9.95517	851.35	62.7176	851.35	171.229
851.8	5.98219	851.8	66.8011	851.8	189.436
852.25	15.9785	852.25	88.8805	852.25	194.738
852.7	9.98835	852.7	63.9255	852.7	188.78
853.15	9.94976	853.15	68.6533	853.15	203.97
853.6	7.99692	853.6	60.9765	853.6	162.937
854.05	7.97954	854.05	79.7953	854.05	184.527
854.5	4.92741	854.5	61.8154	854.5	181.579
854.95	10.9545	854.95	66.7226	854.95	184.234
855.4	5.93838	855.4	73.9146	855.4	187.875
855.85	9.02484	855.85	76.2098	855.85	165.456
856.3	7.98123	856.3	74.8241	856.3	168.604
856.75	3.95798	856.75	73.2227	856.75	173.162
857.2	8.98177	857.2	63.8704	857.2	178.637
857.65	6.95075	857.65	62.5567	857.65	187.67
858.1	8.96738	858.1	61.0912	858.1	174.36
858.55	3.91082	858.55	60.6224	858.55	169.071
859	11.9927	859	57.9646	859	182.888
859.45	6.85197	859.45	69.6779	859.45	174.388
859.9	13.0072	859.9	63.0351	859.9	168.093
860.35	7.93525	860.35	71.4172	860.35	164.656
860.8	6.08124	860.8	53.9042	860.8	185.163
861.25	6.03247	861.25	65.3518	861.25	156.844
861.7	6.02073	861.7	66.2281	861.7	159.549
862.15	3.97207	862.15	75.4694	862.15	180.729
862.6	4.89373	862.6	51.9531	862.6	199.139
863.05	8.99061	863.05	73.9228	863.05	201.789
863.5	4.99351	863.5	70.9078	863.5	168.781
863.95	11.9536	863.95	73.7138	863.95	185.281
864.4	3.94467	864.4	67.982	864.4	179.047
864.85	6.00158	864.85	68.0179	864.85	220.058
865.3	8.01173	865.3	67.0982	865.3	187.274
865.75	8.98812	865.75	72.9036	865.75	171.773
866.2	10.0258	866.2	85.2189	866.2	175.451
866.65	9.03754	866.65	72.3003	866.65	162.676
867.1	8.0002	867.1	66.0017	867.1	183.005
867.55	5.86247	867.55	60.7531	867.55	187.501
868	12.9343	868	51.7372	868	153.222
868.45	14.9912	868.45	56.9667	868.45	186.891
868.9	9.98384	868.9	66.8917	868.9	176.714
869.35	6.98731	869.35	65.8804	869.35	164.701
869.8	7.0057	869.8	59.0481	869.8	191.156
870.25	8.926	870.25	78.8295	870.25	164.711
870.7	11.996	870.7	54.1603	870.7	154.552
871.15	5.91406	871.15	60.7276	871.15	179.324
871.6	6.10396	871.6	84.4381	871.6	188.206
872.05	10.0613	872.05	56.3434	872.05	202.233
872.5	8.00132	872.5	67.011	872.5	188.031
872.95	12.9275	872.95	73.5872	872.95	179.99
873.4	5.92633	873.4	51.841	873.4	190.583
873.85	5.98875	873.85	60.8856	873.85	157.704
874.3	5.9987	874.3	62.9863	874.3	169.963
874.75	7.97036	874.75	73.7259	874.75	163.392
875.2	6.01518	875.2	66.1669	875.2	162.41
875.65	4.98904	875.65	59.8685	875.65	168.63
876.1	7.01225	876.1	55.0963	876.1	156.273
876.55	8.96684	876.55	66.7531	876.55	159.41
877	5.95283	877	60.0316	877	162.18
877.45	1.90866	877.45	62.1719	877.45	168.637
877.9	7.97333	877.9	65.78	877.9	137.54
878.35	4.88396	878.35	66.3772	878.35	166.552
878.8	9.9548	878.8	62.7152	878.8	180.182
879.25	3.99207	879.25	62.875	879.25	158.685
879.7	7.98885	879.7	62.9122	879.7	144.798
880.15	5.99224	880.15	57.925	880.15	150.805
880.6	6.00729	880.6	60.0729	880.6	192.233
881.05	3.98669	881.05	52.8236	881.05	172.424
881.5	9.01519	881.5	57.0962	881.5	164.277
881.95	11.9155	881.95	62.5563	881.95	160.859
882.4	15.2818	882.4	53.9955	882.4	157.911
882.85	9.03369	882.85	62.2321	882.85	167.625
883.3	9.99511	883.3	66.9673	883.3	166.918
883.75	10.9381	883.75	58.668	883.75	159.1
884.2	4.89294	884.2	56.9542	884.2	168.085
884.65	13.9556	884.65	53.8288	884.65	162.483
885.1	8.00641	885.1	66.0529	885.1	163.131
885.55	6.92183	885.55	49.8294	885.55	163.584
886	10.0193	886	61.1175	886	155.299
886.45	6.98518	886.45	65.8603	886.45	162.655
886.9	9.01412	886.9	58.091	886.9	145.228
887.35	7.89604	887.35	62.6479	887.35	173.147
887.8	15.0343	887.8	63.1439	887.8	178.407
888.25	3.95814	888.25	70.1447	888.25	138.337
888.7	5.93734	888.7	58.912	888.7	155.866
889.15	7.94182	889.15	68.4982	889.15	153.873
889.6	3.98486	889.6	46.8221	889.6	147.44
890.05	6.95853	890.05	72.5675	890.05	143.147
890.5	4.99977	890.5	48.9978	890.5	155.993
890.95	1.99917	890.95	73.9693	890.95	178.926
891.4	13.9758	891.4	74.8701	891.4	161.719
891.85	4.98174	891.85	51.8101	891.85	159.416
892.3	8.97969	892.3	61.1618	892.3	126.389
892.75	6.96151	892.75	58.6756	892.75	171.054
893.2	11.1366	893.2	61.8883	893.2	121.775
893.65	11.06	893.65	51.2781	893.65	156.851
894.1	1.93841	894.1	60.8975	894.1	146.838
894.55	5.89575	894.55	58.5949	894.55	159.021
895	4.99526	895	54.9479	895	167.841
895.45	5.84404	895.45	61.6295	895.45	165.231
895.9	4.9445	895.9	49.9659	895.9	150.013
896.35	8.96501	896.35	61.759	896.35	148.421
896.8	8.99659	896.8	71.9727	896.8	130.95
897.25	7.97739	897.25	67.8078	897.25	126.641
897.7	3.00274	897.7	66.0602	897.7	166.152
898.15	2.98316	898.15	45.7417	898.15	146.175
898.6	10.0041	898.6	57.0236	898.6	139.057
899.05	5.01386	899.05	53.1469	899.05	132.366
899.5	6.98591	899.5	54.8893	899.5	154.688
899.95	4.94852	899.95	69.2793	899.95	160.332
900.4	11.9556	900.4	55.7927	900.4	139.482
900.85	6.8915	900.85	49.6542	900.85	137.169
901.3	6.93848	901.3	42.9277	901.3	151.895
901.75	9.95768	901.75	48.7926	901.75	169.28
902.2	9.00368	902.2	54.0221	902.2	156.064
902.65	3.91787	902.65	62.6887	902.65	152.339
903.1	6.00439	903.1	64.0469	903.1	126.092
903.55	7.94361	903.55	50.6405	903.55	166.816
904	8.12745	904	43.6851	904	155.437
904.45	14.0903	904.45	60.3868	904.45	143.922
904.9	6.94764	904.9	50.9793	904.9	146.048
905.35	5.91174	905.35	45.7646	905.35	138.422
905.8	4.94338	905.8	50.9579	905.8	131.983
906.25	8.97487	906.25	76.785	906.25	135.62
906.7	9.00992	906.7	57.0628	906.7	122.135
907.15	6.99354	907.15	65.9391	907.15	162.85
907.6	3.89578	907.6	39.9562	907.6	119.089
908.05	6.98767	908.05	58.8961	908.05	157.722
908.5	8.01452	908.5	47.0853	908.5	146.265
908.95	9.95447	908.95	54.7496	908.95	136.376
909.4	7.02688	909.4	52.1996	909.4	146.561
909.85	11.049	909.85	43.1916	909.85	153.682
910.3	4.99374	910.3	58.9261	910.3	132.833
910.75	9.84643	910.75	51.5149	910.75	142.788
911.2	7.97628	911.2	39.8814	911.2	149.555
911.65	-0.0648221	911.65	47.7912	911.65	135.527
912.1	7.00227	912.1	49.0159	912.1	157.051
912.55	6.97749	912.55	60.8038	912.55	149.518
913	2.00108	913	47.0253	913	131.071
913.45	3.94414	913.45	45.9649	913.45	148.015
913.9	3.94076	913.9	51.9374	913.9	153.93
914.35	4.97734	914.35	69.6828	914.35	135.384
914.8	3.0155	914.8	55.7884	914.8	134.948
915.25	5.01973	915.25	52.2052	915.25	150.592
915.7	7.98306	915.7	51.8899	915.7	127.729
916.15	4.90658	916.15	64.61	916.15	135.259
916.6	9.96185	916.6	58.7749	916.6	132.493
917.05	2.99146	917.05	56.8377	917.05	122.65
917.5	6.98644	917.5	67.8683	917.5	141.725
917.95	2.98693	917.95	49.7821	917.95	136.403
918.4	1.93831	918.4	56.8989	918.4	132.844
918.85	14.9298	918.85	52.7521	918.85	160.247
919.3	7.99644	919.3	50.9773	919.3	147.934
919.75	13.9285	919.75	57.7037	919.75	117.397
920.2	10.0007	920.2	52.0034	920.2	139.009
920.65	2.8941	920.65	43.9629	920.65	123.096
921.1	6.97936	921.1	64.8083	921.1	145.57
921.55	10.8197	921.55	47.4739	921.55	111.866
922	9.94268	922	45.7363	922	134.226
922.45	5.95358	922.45	53.5822	922.45	150.824
922.9	6.98079	922.9	65.8188	922.9	142.607
923.35	5.96629	923.35	48.7247	923.35	143.191
923.8	3.92274	923.8	55.763	923.8	130.532
924.25	4.99073	924.25	54.898	924.25	130.757
924.7	8.00489	924.7	57.0348	924.7	117.071
925.15	1.90736	925.15	50.4932	925.15	132.792
925.6	8.14611	925.6	47.8584	925.6	127.283
926.05	5.03774	926.05	46.3472	926.05	124.936
926.5	7.00754	926.5	44.0473	926.5	154.166
926.95	6.96567	926.95	48.7597	926.95	123.392
927.4	2.0028	927.4	52.0729	927.4	117.164
927.85	6.98764	927.85	55.9012	927.85	157.721
928.3	3.00089	928.3	54.0159	928.3	135.04
928.75	9.98446	928.75	49.9223	928.75	118.815
929.2	4.00702	929.2	46.0807	929.2	130.228
929.65	4.93236	929.65	52.8719	929.65	136.766
930.1	4.0147	930.1	48.1765	930.1	127.467
930.55	2.9931	930.55	51.8803	930.55	129.701
931	6.02282	931	63.2396	931	135.513
931.45	8.04919	931.45	60.3689	931.45	128.787
931.9	5.00221	931.9	60.0265	931.9	136.06
932.35	1.98435	932.35	41.6713	932.35	132.951
932.8	7.98364	932.8	50.8957	932.8	133.726
933.25	7.98352	933.25	53.8887	933.25	108.775
933.7	7.0213	933.7	56.1704	933.7	109.332
934.15	9.97971	934.15	49.8986	934.15	127.74
934.6	1.88595	934.6	54.9178	934.6	126.961
935.05	6.00224	935.05	52.0194	935.05	132.049
935.5	3.96371	935.5	58.1666	935.5	127.426
935.95	6.97568	935.95	59.7916	935.95	122.573
936.4	6.09988	936.4	54.8989	936.4	133.181
936.85	9.04494	936.85	45.2247	936.85	143.714
937.3	3.9954	937.3	49.9425	937.3	133.846
937.75	4.89809	937.75	43.6581	937.75	122.172
938.2	8.97647	938.2	42.8876	938.2	133.65
938.65	4.97315	938.65	38.7905	938.65	139.248
939.1	4.0037	939.1	40.037	939.1	116.107
939.55	2.93194	939.55	48.8469	939.55	136.684
940	10.9918	940	48.9634	940	117.912
940.45	6.97497	940.45	48.8248	940.45	126.546
940.9	3.93955	940.9	39.9298	940.9	129.905
941.35	10.9495	941.35	37.8257	941.35	125.422
941.8	8.01032	941.8	48.0619	941.8	127.164
942.25	1.95814	942.25	55.1829	942.25	128.492
942.7	4.9866	942.7	62.8311	942.7	113.694
943.15	5.88156	943.15	41.6133	943.15	124.987
943.6	6.96342	943.6	53.7178	943.6	159.164
944.05	3.91052	944.05	44.7011	944.05	129.267
944.5	4.00148	944.5	52.0192	944.5	125.046
944.95	3.98871	944.95	50.8561	944.95	134.619
945.4	7.99009	945.4	36.9541	945.4	142.823
945.85	5.98468	945.85	51.8672	945.85	120.691
946.3	4.93973	946.3	43.9317	946.3	127.914
946.75	4.97184	946.75	36.7916	946.75	121.313
947.2	4.07261	947.2	54.9802	947.2	122.178
947.65	9.05453	947.65	54.3272	947.65	137.83
948.1	0.998018	948.1	40.9187	948.1	108.784
948.55	3.91553	948.55	38.766	948.55	125.394
949	4.99992	949	53.9992	949	144.998
949.45	2.99258	949.45	52.8689	949.45	134.666
949.9	7.95174	949.9	44.9909	949.9	129.08
950.35	3.98466	950.35	34.8658	950.35	138.467
950.8	6.0217	950.8	59.2134	950.8	132.477
951.25	1.92217	951.25	45.7132	951.25	123.343
951.7	8.0206	951.7	50.1287	951.7	137.353
952.15	2.98844	952.15	42.8343	952.15	138.464
952.6	5.95269	952.6	44.0074	952.6	94.0794
953.05	9.05183	953.05	43.2477	953.05	108.622
953.5	4.92523	953.5	41.8409	953.5	127.645
953.95	5.96606	953.95	42.7567	953.95	105.4
954.4	4.92069	954.4	47.7949	954.4	138.529
954.85	8.87145	954.85	45.637	954.85	139.041
955.3	5.99766	955.3	49.9805	955.3	111.956
955.75	9.9764	955.75	44.8938	955.75	115.726
956.2	2.00844	956.2	39.1645	956.2	133.561
956.65	6.96724	956.65	41.8034	956.65	128.396
957.1	6.00489	957.1	36.0293	957.1	119.097
957.55	5.96277	957.55	44.7208	957.55	121.243
958	6.10523	958	51.8945	958	117.017
958.45	5.02162	958.45	39.1686	958.45	115.497
958.9	7.99638	958.9	54.9751	958.9	122.944
959.35	9.9466	959.35	43.765	959.35	126.322
959.8	3.8613	959.8	35.7771	959.8	107.588
960.25	4.98118	960.25	34.8683	960.25	96.6349
960.7	5.99695	960.7	32.9832	960.7	100.949
961.15	9.97642	961.15	49.8821	961.15	129.694
961.6	4.99881	961.6	35.9915	961.6	132.968
962.05	6.97116	962.05	31.8681	962.05	116.518
962.5	8.98928	962.5	38.9536	962.5	110.868
962.95	6.97664	962.95	44.8498	962.95	119.6
963.4	1.9996	963.4	41.9916	963.4	128.974
963.85	7.96669	963.85	41.0509	963.85	102.207
964.3	1.85752	964.3	42.6878	964.3	111.402
964.75	5.95825	964.75	43.6938	964.75	96.3251
965.2	7.95816	965.2	42.7751	965.2	116.388
965.65	3.97455	965.65	57.631	965.65	115.262
966.1	7.97779	966.1	37.8945	966.1	96.7307
966.55	2.92424	966.55	40.7955	966.55	113.548
967	6.00233	967	54.021	967	103.04
967.45	4.98856	967.45	44.8971	967.45	118.728
967.9	2.94648	967.9	37.9836	967.9	114.064
968.35	6.94914	968.35	43.6803	968.35	110.194
968.8	3.02771	968.8	39.6507	968.8	101.706
969.25	5.0418	969.25	37.3093	969.25	90.7524
969.7	6.9995	969.7	35.9974	969.7	96.9931
970.15	3.91524	970.15	47.725	970.15	104.479
970.6	6.01467	970.6	52.1271	970.6	122.298
971.05	2.99835	971.05	50.972	971.05	101.944
971.5	2.94388	971.5	39.9639	971.5	92.9926
971.95	7.00605	971.95	39.0337	971.95	120.104
972.4	6.01973	972.4	47.1546	972.4	113.372
972.85	2.93642	972.85	43.8974	972.85	98.8451
973.3	4.94814	973.3	33.977	973.3	114.057
973.75	5.9851	973.75	38.9032	973.75	101.747
974.2	7.02715	974.2	55.2133	974.2	122.473
974.65	1.00615	974.65	43.2643	974.65	118.725
975.1	7.00325	975.1	46.0214	975.1	102.047
975.55	6.94516	975.55	44.6475	975.55	109.138
976	9.97463	976	51.8681	976	95.7564
976.45	9.97221	976.45	44.875	976.45	105.706
976.9	7.01138	976.9	47.0764	976.9	128.208
977.35	4.00257	977.35	47.0301	977.35	91.0583
977.8	7.01234	977.8	45.0793	977.8	98.1727
978.25	3.00418	978.25	39.0543	978.25	115.16
978.7	5.00981	978.7	52.102	978.7	124.243
979.15	4.93477	979.15	49.8936	979.15	128.821
979.6	3.02499	979.6	35.2915	979.6	127.049
980.05	7.0524	980.05	54.4042	980.05	106.793
980.5	7.98957	980.5	40.9465	980.5	117.846
980.95	4.84144	980.95	27.7369	980.95	127.282
981.4	0.935476	981.4	42.8557	981.4	127.694
981.85	3.92819	981.85	37.8546	981.85	99.7205
982.3	5.00029	982.3	50.0029	982.3	133.008
982.75	1.93279	982.75	36.8595	982.75	103.719
983.2	3.95955	983.2	46.0881	983.2	103.263
983.65	4.97478	983.65	44.773	983.65	105.465
984.1	4.0005	984.1	50.0062	984.1	119.015
984.55	5.98561	984.55	43.8944	984.55	121.707
985	7.01205	985	55.0947	985	116.2
985.45	10.0343	985.45	49.1681	985.45	99.3397
985.9	8.98677	985.9	49.9265	985.9	116.828
986.35	7.87626	986.35	50.5971	986.35	107.227
986.8	1.99387	986.8	40.8744	986.8	123.62
987.25	7.95711	987.25	45.7534	987.25	100.458
987.7	4.99739	987.7	48.9744	987.7	112.941
988.15	7.99224	988.15	45.9554	988.15	110.892
988.6	1.93194	988.6	35.8535	988.6	109.683
989.05	2.99161	989.05	40.8853	989.05	120.662
989.5	2.0076	989.5	32.1216	989.5	109.414
989.95	3.97075	989.95	38.7149	989.95	87.3566
990.4	9.14702	990.4	53.8658	990.4	92.4865
990.85	4.02413	990.85	34.2051	990.85	89.537
991.3	3.99828	991.3	44.9807	991.3	99.957
991.75	3.98226	991.75	32.8536	991.75	87.6097
992.2	4.99382	992.2	38.9518	992.2	125.844
992.65	4.99069	992.65	29.9441	992.65	108.797
993.1	3.94398	993.1	34.9585	993.1	109.993
993.55	2.99151	993.55	29.9151	993.55	96.7257
994	1.94553	994	49.9978	994	96.0479
994.45	4.9859	994.45	37.8929	994.45	123.65
994.9	6.9933	994.9	40.9608	994.9	70.9321
995.35	9.97455	995.35	46.8804	995.35	104.733
995.8	4.00305	995.8	39.0298	995.8	117.089
996.25	3.95863	996.25	38.0575	996.25	101.241
996.7	6.98811	996.7	53.9083	996.7	99.8302
997.15	0.911897	997.15	31.6094	997.15	128.653
997.6	1.99462	997.6	47.8707	997.6	105.715
998.05	0.92719	998.05	31.7827	998.05	98.4704
998.5	3.00323	998.5	36.0387	998.5	125.134
998.95	3.99193	998.95	54.8891	998.95	135.726
999.4	6.92468	999.4	31.8789	999.4	104.745
999.85	4.99035	999.85	50.9016	999.85	102.801
1000.3	3.95757	1000.3	44.0669	1000.3	98.2144
1000.75	10.9167	1000.75	44.6593	1000.75	88.3261
1001.2	6.11572	1001.2	33.6364	1001.2	126.392
1001.65	1.96206	1001.65	39.1552	1001.65	101.479
1002.1	10.0015	1002.1	40.0062	1002.1	95.0147
1002.55	6.97183	1002.55	40.835	1002.55	103.581
1003	4.93147	1003	34.8899	1003	103.794
1003.45	5.99201	1003.45	39.9467	1003.45	96.8707
1003.9	9.01752	1003.9	33.0642	1003.9	94.1829
1004.35	2.99426	1004.35	39.9234	1004.35	75.8545
1004.8	5.00181	1004.8	49.0177	1004.8	97.035
1005.25	4.9922	1005.25	29.9532	1005.25	94.8519
1005.7	4.01103	1005.7	39.1076	1005.7	100.276
1006.15	8.98219	1006.15	36.9268	1006.15	91.8179
1006.6	1.00251	1006.6	45.1131	1006.6	105.264
1007.05	4.01746	1007.05	45.1964	1007.05	108.471
1007.5	4.99342	1007.5	45.9395	1007.5	101.866
1007.95	5.95527	1007.95	34.7391	1007.95	104.217
1008.4	3.99212	1008.4	32.935	1008.4	110.781
1008.85	7.95371	1008.85	34.7975	1008.85	101.41
1009.3	8.01313	1009.3	34.0558	1009.3	112.184
1009.75	0	1009.75	33.8811	1009.75	95.6645
1010.2	7.00659	1010.2	35.0329	1010.2	102.096
1010.65	9.98394	1010.65	33.9454	1010.65	87.8586
1011.1	6.02074	1011.1	37.1279	1011.1	114.394
1011.55	1.99243	1011.55	38.8523	1011.55	98.6251
1012	5.07917	1012	36.57	1012	110.726
1012.45	6.02044	1012.45	39.1329	1012.45	104.354
1012.9	8.98128	1012.9	34.9272	1012.9	99.792
1013.35	4.96197	1013.35	42.6729	1013.35	87.3306
1013.8	6.97248	1013.8	42.831	1013.8	97.6147
1014.25	5.96522	1014.25	36.7855	1014.25	115.327
1014.7	9.00692	1014.7	33.0254	1014.7	97.0746
1015.15	4.97688	1015.15	33.8428	1015.15	105.51
1015.6	5.99081	1015.6	40.9372	1015.6	94.8546
1016.05	3.98796	1016.05	32.9007	1016.05	82.7503
1016.5	2.99672	1016.5	45.9497	1016.5	95.8952
1016.95	4.97798	1016.95	23.8943	1016.95	98.564
1017.4	5.99645	1017.4	30.9817	1017.4	109.935
1017.85	5.97066	1017.85	39.0923	1017.85	108.347
1018.3	1.98977	1018.3	41.7851	1018.3	81.5804
1018.75	1.89783	1018.75	25.6377	1018.75	97.8465
1019.2	7.95953	1019.2	40.7926	1019.2	95.5144
1019.65	3.97452	1019.65	29.8089	1019.65	88.4331
1020.1	1.99506	1020.1	37.9061	1020.1	103.743
1020.55	7.97559	1020.55	36.8871	1020.55	85.7376
1021	4.98139	1021	50.8102	1021	97.6354
1021.45	5.00111	1021.45	34.0075	1021.45	113.025
1021.9	5.99919	1021.9	38.9948	1021.9	99.9865
1022.35	4.9546	1022.35	36.6641	1022.35	92.1556
1022.8	0	1022.8	31.5738	1022.8	98.7956
1023.25	7.03297	1023.25	33.1554	1023.25	96.4522
1023.7	1.00032	1023.7	37.0119	1023.7	86.0276
1024.15	3.97944	1024.15	34.8201	1024.15	95.5064
1024.6	2.99258	1024.6	27.9307	1024.6	101.748
1025.05	4.97592	1025.05	36.8218	1025.05	80.61
1025.5	4.00251	1025.5	40.0251	1025.5	81.0507
1025.95	3.98558	1025.95	32.881	1025.95	107.611
1026.4	6.01723	1026.4	35.1005	1026.4	96.2757
1026.85	4.98898	1026.85	35.9207	1026.85	89.8016
1027.3	4.94706	1027.3	30.9689	1027.3	89.0177
1027.75	3.91495	1027.75	36.7707	1027.75	94.5172
1028.2	1.9546	1028.2	25.0318	1028.2	100.284
1028.65	3.01485	1028.65	37.1831	1028.65	94.4652
1029.1	4.91506	1029.1	30.8181	1029.1	104.542
1029.55	7.95026	1029.55	34.7824	1029.55	103.353
1030	3.982	1030	32.8515	1030	95.5679
1030.45	2.98512	1030.45	25.871	1030.45	90.5486
1030.9	3.99572	1030.9	35.9615	1030.9	83.9101
1031.35	3.98767	1031.35	27.9137	1031.35	102.683
1031.8	7.01655	1031.8	27.0638	1031.8	98.2318
1032.25	5.97699	1032.25	39.8466	1032.25	91.6471
1032.7	6.02483	1032.7	34.1407	1032.7	99.4096
1033.15	4.95466	1033.15	34.6826	1033.15	88.1928
1033.6	2.00706	1033.6	33.5176	1033.6	75.1929
1034.05	7.03777	1034.05	35.1888	1034.05	88.4747
1034.5	2.99428	1034.5	27.9467	1034.5	77.8514
1034.95	6.9434	1034.95	34.717	1034.95	93.2399
1035.4	1.99644	1035.4	33.9395	1035.4	100.82
1035.85	0.995531	1035.85	31.857	1035.85	97.562
1036.3	1.93127	1036.3	39.8372	1036.3	89.7134
1036.75	3.92375	1036.75	18.8802	1036.75	87.6799
1037.2	2.99804	1037.2	26.9824	1037.2	76.9497
1037.65	2.99042	1037.65	37.8786	1037.65	73.7636
1038.1	1.99786	1038.1	42.9541	1038.1	108.884
1038.55	8.97838	1038.55	35.9135	1038.55	95.7693
1039	4.00003	1039	31.0003	1039	94.0008
1039.45	4.00762	1039.45	29.0553	1039.45	75.1429
1039.9	5.99468	1039.9	46.9583	1039.9	96.9139
1040.35	3.9624	1040.35	24.765	1040.35	92.1259
1040.8	5.96392	1040.8	35.7835	1040.8	96.4168
1041.25	5.89457	1041.25	37.7081	1041.25	102.329
1041.7	8.97925	1041.7	38.9101	1041.7	73.8294
1042.15	5.96469	1042.15	39.7646	1042.15	100.406
1042.6	4.00117	1042.6	36.0105	1042.6	85.0247
1043.05	-5.1806	1043.05	20.7122	1043.05	85.4443
1043.5	5.996	1043.5	29.98	1043.5	92.938
1043.95	7.92628	1043.95	33.6867	1043.95	98.0876
1044.4	2.02232	1044.4	26.5092	1044.4	90.7873
1044.85	4.02894	1044.85	18.1302	1044.85	96.6945
1045.3	5.98711	1045.3	37.9184	1045.3	104.774
1045.75	1.99178	1045.75	30.8726	1045.75	78.6752
1046.2	-1.06024	1046.2	25.9015	1046.2	77.8277
1046.65	2.99488	1046.65	36.9369	1046.65	101.826
1047.1	4.00942	1047.1	32.0754	1047.1	86.2027
1047.55	0.998457	1047.55	48.9244	1047.55	83.8704
1048	4.01234	1048	33.1018	1048	78.2405
1048.45	9.99223	1048.45	37.9705	1048.45	107.916
1048.9	1.00041	1048.9	35.0145	1048.9	84.0347
1049.35	4.9157	1049.35	26.8356	1049.35	89.6064
1049.8	7.03422	1049.8	33.1613	1049.8	102.499
1050.25	5.02304	1050.25	31.1428	1050.25	82.3779
1050.7	5.00202	1050.7	34.0137	1050.7	92.0372
1051.15	3.96783	1051.15	30.7507	1051.15	95.2279
1051.6	3.98797	1051.6	36.8887	1051.6	79.7593
1052.05	0.994599	1052.05	29.838	1052.05	80.5625
1052.5	2.00382	1052.5	25.0477	1052.5	90.1718
1052.95	2.92042	1052.95	28.8125	1052.95	83.5842
1053.4	0	1053.4	33.0341	1053.4	82.0847
1053.85	5.98899	1053.85	36.9321	1053.85	72.8661
1054.3	5.01167	1054.3	18.042	1054.3	88.2055
1054.75	6.95561	1054.75	35.7717	1054.75	77.5054
1055.2	6.0863	1055.2	40.5753	1055.2	90.2801
1055.65	4.02473	1055.65	31.1917	1055.65	76.4699
1056.1	6.99495	1056.1	31.9769	1056.1	86.9372
1056.55	1.98497	1056.55	31.7596	1056.55	80.3914
1057	5.91906	1057	35.8361	1057	83.7035
1057.45	-1.05995	1057.45	25.9097	1057.45	71.858
1057.9	2.99576	1057.9	30.9562	1057.9	81.8841
1058.35	3.97914	1058.35	30.8383	1058.35	80.5776
1058.8	5.00153	1058.8	25.0076	1058.8	87.0266
1059.25	4.9971	1059.25	29.9826	1059.25	88.9484
1059.7	1.99922	1059.7	32.9871	1059.7	89.9647
1060.15	3.98873	1060.15	32.907	1060.15	84.7605
1060.6	4.99684	1060.6	38.9753	1060.6	86.9449
1061.05	-1.10446	1061.05	17.979	1061.05	89.2911
1061.5	1.99697	1061.5	28.9561	1061.5	90.8623
1061.95	0.991762	1061.95	27.7693	1061.95	77.3575
1062.4	-0.130118	1062.4	17.8138	1062.4	67.6579
1062.85	1.98502	1062.85	33.7453	1062.85	90.3182
1063.3	5.99346	1063.3	30.9662	1063.3	84.9073
1063.75	0	1063.75	25.9078	1063.75	68.7552
1064.2	1.93517	1064.2	26.8976	1064.2	66.8375
1064.65	5.98594	1064.65	21.9485	1064.65	61.8548
1065.1	-0.0606654	1065.1	24.9163	1065.1	87.8583
1065.55	1.90123	1065.55	29.6216	1065.55	83.0823
1066	3.06175	1066	31.638	1066	64.2966
1066.45	9.03985	1066.45	40.1771	1066.45	86.3808
1066.9	2.99135	1066.9	27.9193	1066.9	94.726
1067.35	3.97701	1067.35	26.8448	1067.35	101.414
1067.8	0.996704	1067.8	23.9209	1067.8	82.7264
1068.25	2.98527	1068.25	21.892	1068.25	83.5875
1068.7	6.98657	1068.7	35.9309	1068.7	75.8542
1069.15	0.937826	1069.15	20.9155	1069.15	51.8809
1069.6	4.9846	1069.6	30.9045	1069.6	83.7413
1070.05	3.99588	1070.05	22.9763	1070.05	99.8971
1070.5	3.99437	1070.5	27.9606	1070.5	88.8748
1070.95	1.98991	1070.95	29.8486	1070.95	92.5308
1071.4	5.00526	1071.4	35.0368	1071.4	71.0747
1071.85	2.00717	1071.85	30.1075	1071.85	85.3046
1072.3	2.99097	1072.3	19.9398	1072.3	73.7774
1072.75	0.918675	1072.75	22.7537	1072.75	79.3262
1073.2	3.91434	1073.2	21.8338	1073.2	69.6191
1073.65	4.97534	1073.65	38.8076	1073.65	86.5708
1074.1	3.98856	1074.1	44.8713	1074.1	80.7682
1074.55	0.997586	1074.55	34.9155	1074.55	82.7996
1075	3.99768	1075	29.9826	1075	84.9507
1075.45	0.935807	1075.45	33.8768	1075.45	71.8088
1075.9	3.00091	1075.9	25.0076	1075.9	87.0264
1076.35	5.9571	1076.35	33.7569	1076.35	83.3994
1076.8	6.08827	1076.8	32.4708	1076.8	80.1623
1077.25	-1.05494	1077.25	34.0809	1077.25	78.2517
1077.7	3.98146	1077.7	28.8656	1077.7	62.708
1078.15	7.93483	1078.15	28.7638	1078.15	67.446
1078.6	3.98125	1078.6	19.9062	1078.6	83.6062
1079.05	1.91648	1079.05	23.7807	1079.05	73.4719
1079.5	2.93991	1079.5	25.9341	1079.5	87.9183
1079.95	2.94518	1079.95	34.3605	1079.95	81.4834
1080.4	7.93621	1080.4	24.9278	1080.4	74.903
1080.85	0.92013	1080.85	33.6887	1080.85	87.3099
1081.3	2.99656	1081.3	33.961	1081.3	70.9185
1081.75	-1.06328	1081.75	32.7852	1081.75	74.5981
1082.2	8.99764	1082.2	27.9927	1082.2	84.9778
1082.65	-3.11424	1082.65	23.9779	1082.65	91.2066
1083.1	0	1083.1	24.8645	1083.1	88.5176
1083.55	3.86809	1083.55	22.6366	1083.55	83.8814
1084	4.96163	1084	24.8082	1084	74.4245
1084.45	2.89507	1084.45	25.683	1084.45	81.1666
1084.9	3.99098	1084.9	28.9346	1084.9	76.8264
1085.35	2.9783	1085.35	31.7685	1085.35	74.4575
1085.8	1.93714	1085.8	38.8999	1085.8	71.8666
1086.25	3.97855	1086.25	31.8284	1086.25	93.4959
1086.7	4.00842	1086.7	27.0568	1086.7	69.1452
1087.15	4.90215	1087.15	18.8241	1087.15	71.5286
1087.6	8.97301	1087.6	39.88	1087.6	84.7451
1088.05	2.98535	1088.05	37.8144	1088.05	69.6581
1088.5	6.97143	1088.5	22.9061	1088.5	80.6694
1088.95	1.98944	1088.95	21.8839	1088.95	65.6516
1089.4	-1.06403	1089.4	33.7537	1089.4	93.4411
1089.85	2.84094	1089.85	14.7699	1089.85	76.4031
1090.3	1.91614	1090.3	23.7785	1090.3	87.378
1090.75	7.94732	1090.75	24.8354	1090.75	86.4271
1091.2	6.91443	1091.2	27.6577	1091.2	76.0588
1091.65	6.95082	1091.65	24.8244	1091.65	87.3817
1092.1	1.94981	1092.1	23.9973	1092.1	75.1074
1092.55	1.99138	1092.55	36.8405	1092.55	59.7414
1093	3.91812	1093	13.8797	1093	70.6607
1093.45	3.96729	1093.45	26.7792	1093.45	71.4112
1093.9	3.98628	1093.9	25.9108	1093.9	70.7565
1094.35	1.98603	1094.35	29.7904	1094.35	85.3991
1094.8	3.99117	1094.8	25.9426	1094.8	66.8522
1095.25	4.96225	1095.25	31.7584	1095.25	68.4791
1095.7	3.97857	1095.7	32.8232	1095.7	46.7483
1096.15	2.97432	1096.15	24.786	1096.15	71.3837
1096.6	1.91909	1096.6	23.7976	1096.6	84.4609
1097.05	5.94913	1097.05	28.7541	1097.05	73.3726
1097.5	10.0135	1097.5	44.0595	1097.5	67.0906
1097.95	7.1103	1097.95	20.3151	1097.95	46.7248
1098.4	1.91484	1098.4	23.77	1098.4	70.4606
1098.85	1.99914	1098.85	17.9922	1098.85	74.9676
1099.3	-0.0573089	1099.3	26.9632	1099.3	57.9866
1099.75	3.98914	1099.75	25.9294	1099.75	79.7829
1100.2	7.99665	1100.2	30.987	1100.2	65.9724
1100.65	0.930565	1100.65	26.8386	1100.65	63.7078
1101.1	2.93799	1101.1	27.922	1101.1	74.892
1101.55	-0.0662654	1101.55	27.8296	1101.55	67.6807
1102	1.9866	1102	26.8191	1102	88.4036
1102.45	2.98496	1102.45	26.8647	1102.45	65.6692
1102.9	2.98307	1102.9	26.1758	1102.9	63.4857
1103.35	4.00183	1103.35	26.0119	1103.35	60.0274
1103.8	3.99447	1103.8	26.9627	1103.8	71.9006
1104.25	1.99967	1104.25	34.9942	1104.25	78.9868
1104.7	4.00057	1104.7	27.0039	1104.7	62.0089
1105.15	1.99558	1105.15	18.958	1105.15	55.8762
1105.6	4.00639	1105.6	35.0559	1105.6	60.0958
1106.05	8.98103	1106.05	19.9578	1106.05	66.8587
1106.5	5.99067	1106.5	28.9549	1106.5	62.902
1106.95	1.99199	1106.95	22.9079	1106.95	49.7997
1107.4	3.99284	1107.4	24.9553	1107.4	83.8497
1107.85	-0.0639882	1107.85	19.8844	1107.85	75.7397
1108.3	2.01638	1108.3	22.1802	1108.3	61.4997
1108.75	2.04183	1108.75	24.5019	1108.75	71.464
1109.2	3.9587	1109.2	28.7006	1109.2	69.2773
1109.65	0.994549	1109.65	28.8419	1109.65	67.6293
1110.1	4.98481	1110.1	24.9241	1110.1	74.7722
1110.55	1.98977	1110.55	25.8671	1110.55	74.6166
1111	5.97841	1111	20.9244	1111	50.8165
1111.45	2.98536	1111.45	28.8585	1111.45	74.6341
1111.9	6.96509	1111.9	32.8354	1111.9	66.6659
1112.35	5.92611	1112.35	34.569	1112.35	64.1996
1112.8	0.921505	1112.8	23.7707	1112.8	65.4953
1113.25	0.991022	1113.25	37.6588	1113.25	68.3805
1113.7	4.02117	1113.7	31.1641	1113.7	65.344
1114.15	2.98818	1114.15	22.9094	1114.15	85.6613
1114.6	3.98641	1114.6	34.8811	1114.6	60.7927
1115.05	0.994347	1115.05	30.8248	1115.05	64.6325
1115.5	3.99608	1115.5	24.9755	1115.5	73.9275
1115.95	1.92104	1115.95	31.77	1115.95	59.629
1116.4	-2.05883	1116.4	25.8707	1116.4	69.7599
1116.85	6.97872	1116.85	25.921	1116.85	57.8237
1117.3	4.8924	1117.3	28.7252	1117.3	47.5928
1117.75	4.97782	1117.75	19.9113	1117.75	67.6983
1118.2	0.993193	1118.2	27.8094	1118.2	71.5098
1118.65	1.98583	1118.65	29.7875	1118.65	71.49
1119.1	4.02416	1119.1	29.1752	1119.1	72.4349
1119.55	2.02539	1119.55	20.2539	1119.55	75.9521
1120	2.98831	1120	18.926	1120	79.6884
1120.45	6.01224	1120.45	23.0469	1120.45	86.1754
1120.9	4.00191	1120.9	34.0162	1120.9	66.0315
1121.35	-0.0577575	1121.35	13.9497	1121.35	69.9797
1121.8	3.00345	1121.8	29.0333	1121.8	58.0666
1122.25	2.99985	1122.25	19.999	1122.25	72.9963
1122.7	3.9927	1122.7	20.9617	1122.7	61.8869
1123.15	0.994447	1123.15	20.8834	1123.15	65.6335
1123.6	1.92399	1123.6	22.8338	1123.6	74.6104
1124.05	3.99076	1124.05	19.9538	1124.05	72.8313
1124.5	2.99369	1124.5	17.1407	1124.5	76.7605
1124.95	3.94003	1124.95	21.9366	1124.95	52.9307
1125.4	0.943483	1125.4	21.9596	1125.4	69.9965
1125.85	4.00733	1125.85	19.0348	1125.85	73.1337
1126.3	2.00419	1126.3	30.0629	1126.3	70.1468
1126.75	3.99966	1126.75	21.9982	1126.75	71.994
1127.2	5.01164	1127.2	22.0512	1127.2	65.1513
1127.65	1.0004	1127.65	26.0103	1127.65	69.0274
1128.1	4.00347	1128.1	28.0243	1128.1	78.0678
1128.55	-0.0628473	1128.55	23.8889	1128.55	66.8024
1129	4.00064	1129	27.0043	1129	66.0106
1129.45	4.99138	1129.45	18.9673	1129.45	42.9259
1129.9	5.04219	1129.9	21.1772	1129.9	59.4978
1130.35	3.05891	1130.35	24.4713	1130.35	56.0799
1130.8	0.991304	1130.8	22.8	1130.8	64.4348
1131.25	8.97661	1131.25	22.9402	1131.25	52.8622
1131.7	7.96496	1131.7	30.8642	1131.7	77.6584
1132.15	-1.06147	1132.15	21.8779	1132.15	55.7882
1132.6	1.99032	1132.6	28.8597	1132.6	68.6662
1133.05	3.97218	1133.05	27.8052	1133.05	50.6453
1133.5	2.9187	1133.5	25.8153	1133.5	75.5906
1133.95	3.9048	1133.95	22.7896	1133.95	54.5956
1134.4	2.97487	1134.4	22.8073	1134.4	65.4471
1134.85	1.91339	1134.85	19.7884	1134.85	72.4203
1135.3	1.0058	1135.3	26.1509	1135.3	63.3657
1135.75	-2.12012	1135.75	21.8503	1135.75	38.8294
1136.2	0.9959	1136.2	21.9098	1136.2	59.754
1136.65	-2.05883	1136.65	20.8593	1136.65	66.6955
1137.1	-0.125631	1137.1	19.8344	1137.1	74.7247
1137.55	-0.131794	1137.55	20.7939	1137.55	52.6808
1138	5.98179	1138	18.9423	1138	72.7784
1138.45	2.93094	1138.45	13.9084	1138.45	49.8347
1138.9	1.92837	1138.9	18.874	1138.9	62.7332
1139.35	0.924886	1139.35	19.8217	1139.35	62.5882
1139.8	2.9823	1139.8	16.8997	1139.8	55.6696
1140.25	3.9102	1140.25	23.807	1140.25	54.647
1140.7	4.01608	1140.7	25.1005	1140.7	55.2211
1141.15	5.06836	1141.15	23.3144	1141.15	63.8613
1141.6	0.996088	1141.6	23.9061	1141.6	60.7613
1142.05	1.00028	1142.05	19.0052	1142.05	56.0154
1142.5	4.0032	1142.5	23.0184	1142.5	59.0471
1142.95	3.99527	1142.95	21.974	1142.95	73.9125
1143.4	2.00126	1143.4	20.0126	1143.4	60.038
1143.85	0.996286	1143.85	19.9257	1143.85	55.792
1144.3	1.99453	1144.3	29.9179	1144.3	58.8385
1144.75	3.98321	1144.75	21.9076	1144.75	57.7565
1145.2	1.98966	1145.2	20.8914	1145.2	61.6794
1145.65	2.98959	1145.65	20.9271	1145.65	66.7676
1146.1	5.03567	1146.1	34.2426	1146.1	66.4708
1146.55	0	1146.55	22.0165	1146.55	59.0443
1147	4.9932	1147	20.9714	1147	61.9156
1147.45	5.99098	1147.45	12.9805	1147.45	54.9173
1147.9	2.00331	1147.9	12.0199	1147.9	65.1076
1148.35	2.99351	1148.35	18.9589	1148.35	58.8723
1148.8	-2.05883	1148.8	23.9643	1148.8	50.9882
1149.25	1.93005	1149.25	17.8856	1149.25	58.7716
1149.7	0.943121	1149.7	22.9574	1149.7	48.9743
1150.15	2.99002	1150.15	21.9268	1150.15	57.807
1150.6	2.99535	1150.6	20.9675	1150.6	51.9194
1151.05	5.97775	1151.05	29.8888	1151.05	65.7553
1151.5	2.01443	1151.5	30.2165	1151.5	75.5411
1151.95	2.03983	1151.95	19.3784	1151.95	42.8364
1152.4	4.96198	1152.4	18.8555	1152.4	68.4752
1152.85	0.995655	1152.85	27.8783	1152.85	72.6829
1153.3	3.98179	1153.3	21.8999	1153.3	55.7451
1153.75	4.96857	1153.75	17.8869	1153.75	72.5411
1154.2	3.98806	1154.2	19.9403	1154.2	68.7939
1154.65	1.91063	1154.65	24.735	1154.65	62.4448
1155.1	4.96932	1155.1	15.9018	1155.1	84.4784
1155.55	2.96453	1155.55	20.7517	1155.55	72.137
1156	2.97127	1156	24.7606	1156	59.4254
1156.45	6.94888	1156.45	20.8466	1156.45	57.5764
1156.9	5.00645	1156.9	26.0335	1156.9	72.0928
1157.35	0.928331	1157.35	29.8042	1157.35	50.7143
1157.8	3.9203	1157.8	14.882	1157.8	50.7568
1158.25	1.98275	1158.25	15.862	1158.25	62.4565
1158.7	6.97175	1158.7	19.9193	1158.7	57.7659
1159.15	3.98048	1159.15	29.8536	1159.15	66.6731
1159.6	2.98409	1159.6	26.8568	1159.6	55.703
1160.05	3.98283	1160.05	24.8927	1160.05	52.7726
1160.5	6.97782	1160.5	27.9113	1160.5	67.7845
1160.95	1.90796	1160.95	19.7585	1160.95	58.4346
1161.4	3.97573	1161.4	22.8604	1161.4	53.6723
1161.85	5.96003	1161.85	23.8401	1161.85	61.587
1162.3	3.01686	1162.3	26.1462	1162.3	56.3148
1162.75	1.01441	1162.75	23.3314	1162.75	58.8357
1163.2	1.99424	1163.2	17.9482	1163.2	47.8618
1163.65	5.98746	1163.65	19.9582	1163.65	47.8997
1164.1	3.00418	1164.1	21.0292	1164.1	49.0682
1164.55	0.996619	1164.55	22.9222	1164.55	56.8073
1165	2.99836	1165	27.9847	1165	54.9698
1165.45	2.98555	1165.45	20.8988	1165.45	59.7109
1165.9	-1.06049	1165.9	21.9012	1165.9	47.8579
1166.35	2.98193	1166.35	13.9157	1166.35	70.5723
1166.8	3.96714	1166.8	30.7453	1166.8	58.5153
1167.25	0.926558	1167.25	15.8535	1167.25	55.6586
1167.7	0	1167.7	26.2383	1167.7	77.7059
1168.15	0.935509	1168.15	17.9034	1168.15	59.8241
1168.6	0.999765	1168.6	20.9951	1168.6	56.9866
1169.05	4.99122	1169.05	17.9684	1169.05	66.8824
1169.5	0.939042	1169.5	21.9241	1169.5	53.9014
1169.95	0.935956	1169.95	20.9012	1169.95	50.849
1170.4	-1.06185	1170.4	18.8776	1170.4	41.8081
1170.85	0.997125	1170.85	13.9597	1170.85	62.8188
1171.3	2.99619	1171.3	24.9682	1171.3	59.9238
1171.75	3.91801	1171.75	25.8331	1171.75	63.6863
1172.2	2.98251	1172.2	25.8484	1172.2	51.6968
1172.65	0.997435	1172.65	24.9359	1172.65	51.8666
1173.1	0	1173.1	25.1288	1173.1	52.268
1173.55	4.06236	1173.55	21.3274	1173.55	68.0446
1174	1.99113	1174	16.9246	1174	61.7249
1174.45	-1.12176	1174.45	14.8563	1174.45	56.7988
1174.9	4.00087	1174.9	15.0033	1174.9	52.0113
1175.35	2.98763	1175.35	17.9258	1175.35	64.732
1175.8	4.98838	1175.8	23.9442	1175.8	53.8745
1176.25	1.99638	1176.25	22.9584	1176.25	57.8951
1176.7	3.98379	1176.7	27.8865	1176.7	63.7406
1177.15	3.97706	1177.15	29.828	1177.15	61.6445
1177.6	0.923133	1177.6	24.7788	1177.6	46.6465
1178.05	1.99245	1178.05	27.8943	1178.05	53.7962
1178.5	2.01209	1178.5	22.133	1178.5	57.3447
1178.95	1.00071	1178.95	17.0121	1178.95	45.032
1179.4	1.99976	1179.4	19.9976	1179.4	72.9914
1179.85	1.99439	1179.85	25.9271	1179.85	54.8458
1180.3	-5.17787	1180.3	9.80117	1180.3	59.7313
1180.75	2.99985	1180.75	21.9989	1180.75	50.9974
1181.2	2.99911	1181.2	19.9941	1181.2	59.9822
1181.65	1.99397	1181.65	17.9458	1181.65	43.8674
1182.1	3.99125	1182.1	16.9628	1182.1	56.8754
1182.55	2.99075	1182.55	21.9321	1182.55	61.8087
1183	7.96647	1183	21.9078	1183	59.7485
1183.45	7.95733	1183.45	24.8667	1183.45	60.6747
1183.9	4.02499	1183.9	25.1562	1183.9	59.3686
1184.35	2.03071	1184.35	21.3224	1184.35	53.8137
1184.8	4.98764	1184.8	15.9604	1184.8	55.8616
1185.25	3.00145	1185.25	23.0111	1185.25	49.0236
1185.7	3.00126	1185.7	17.0071	1185.7	46.0193
1186.15	3.9795	1186.15	12.9334	1186.15	43.7745
1186.6	-0.0596473	1186.6	25.9297	1186.6	44.9218
1187.05	3.98244	1187.05	15.9298	1187.05	49.7805
1187.5	5.9932	1187.5	23.9728	1187.5	53.9388
1187.95	0.9213	1187.95	23.7689	1187.95	56.5503
1188.4	0.997769	1188.4	18.9576	1188.4	60.8639
1188.85	0	1188.85	17.8967	1188.85	46.7303
1189.3	3.01378	1189.3	13.0597	1189.3	53.2434
1189.75	2.99715	1189.75	23.9772	1189.75	60.9421
1190.2	-1.05908	1190.2	15.9365	1190.2	44.9291
1190.65	0	1190.65	17.9688	1190.65	52.9082
1191.1	0.998534	1191.1	18.9721	1191.1	53.9208
1191.55	4.98	1191.55	19.92	1191.55	59.7599
1192	5.0068	1192	15.0204	1192	47.0639
1192.45	3.98869	1192.45	16.9519	1192.45	43.8756
1192.9	2.99968	1192.9	15.9983	1192.9	39.9958
1193.35	3.97386	1193.35	9.93465	1193.35	60.6014
1193.8	6.989	1193.8	23.9623	1193.8	53.9152
1194.25	2.92093	1194.25	15.8683	1194.25	55.7064
1194.7	0.956313	1194.7	11.0068	1194.7	50.2036
1195.15	4.0733	1195.15	16.2932	1195.15	56.0079
1195.6	-2.13109	1195.6	14.7547	1195.6	58.459
1196.05	2.00162	1196.05	12.0097	1196.05	54.0437
1196.5	1.00037	1196.5	20.0074	1196.5	55.0202
1196.95	-2.05883	1196.95	15.907	1196.95	51.8386
1197.4	0.997935	1197.4	23.9504	1197.4	61.872
1197.85	2.98722	1197.85	18.9191	1197.85	40.8253
1198.3	3.99017	1198.3	19.9508	1198.3	53.8673
1198.75	1.98547	1198.75	15.8837	1198.75	60.5567
1199.2	5.97086	1199.2	17.9126	1199.2	50.7523
1199.65	1.9884	1199.65	19.884	1199.65	58.6579
1200.1	1.00652	1200.1	26.1695	1200.1	47.3064
1200.55	2.00019	1200.55	16.0016	1200.55	65.0064
1201	2.99511	1201	16.9723	1201	42.9298
1201.45	2.99526	1201.45	18.97	1201.45	55.9116
1201.9	1.99746	1201.9	17.9771	1201.9	41.9466
1202.35	3.00022	1202.35	19.0014	1202.35	42.0031
1202.8	2.99797	1202.8	17.9878	1202.8	42.9709
1203.25	3.99313	1203.25	21.9622	1203.25	55.9039
1203.7	4.99569	1203.7	27.9759	1203.7	60.9474
1204.15	0.996395	1204.15	21.9207	1204.15	48.8234
1204.6	1.9939	1204.6	15.9512	1204.6	48.8506
1205.05	4.98047	1205.05	23.9063	1205.05	46.8164
1205.5	4.01591	1205.5	19.0756	1205.5	62.2466
1205.95	4.06787	1205.95	23.3903	1205.95	51.8654
1206.4	1.99223	1206.4	17.9301	1206.4	52.7941
1206.85	-1.05887	1206.85	10.9406	1206.85	47.939
1207.3	3.99274	1207.3	13.9746	1207.3	52.9038
1207.75	4.98242	1207.75	19.9297	1207.75	60.7855
1208.2	2.003	1208.2	27.0405	1208.2	32.048
1208.65	2.99339	1208.65	18.9581	1208.65	46.8964
1209.1	2.98964	1209.1	20.9275	1209.1	57.7998
[truncated: 1,457 more rows]
